# Supplementary material for: Reproductive life-history strategies in a species-rich assemblage of Amazonian electric fishes
Source: PLoS One. 2019 Dec 5;14(12):e0226095. doi: 10.1371/journal.pone.0226095 (PMC6894849; doi:10.1371/journal.pone.0226095)
Supplement: S2 Appendix — (XLSX) [file pone.0226095.s002.xlsx]

## Sheet: Data
S2 Appendix: Waddell et al. Reproductive life-history strategies in a species-rich assemblage of Amazonian electric fishes
Database of Brachyhypopomus from quantitative samples
SPECIES	EOD	MONTH	DAY	TIME	SITE	HABITAT	TC	EC	DO	pH	SEX	STATUS	TL	LEA	DAM	ROT	BODY_MASS	GONAD_MASS	LIVER_MASS
beebei 0+	2013-03-22-01	3	22	191729	F1	Floodplain	27.5	202	0.2	8.34	?	1	61	52	NA	NA	0.61	NA	NA
beebei 0+	2013-04-08-04	4	8	201521	F1	Floodplain	30.2	211	0.4	7.5	?	1	73	64	73	NA	1.38	NA	3.3
beebei 0+	2013-04-08-05	4	8	202435	F1	Floodplain	30.2	211	0.4	7.5	?	1	104	98	102	NA	3.96	NA	20.8
flavipomus	2013-04-08-07	4	8	210902	F1	Floodplain	30.2	211	0.4	7.5	?	1	49	40	NA	NA	0.38	NA	NA
flavipomus	2013-04-15-20	4	15	220001	F2	Floodplain	30.5	215	0.2	6.48	F	2	74	59	NA	NA	1.08	2.8	5.7
beebei 0+	2013-04-15-29	4	15	232635	F2	Floodplain	30.5	215	0.2	6.48	?	1	91	76	NA	NA	1.66	NA	5.8
beebei 0+	2013-04-30-16	4	30	225450	F1	Floodplain	30.81	207	0.2	5.63	?	1	97	79	NA	NA	2.4	NA	9.7
brevirostris	2013-05-07-02	5	7	194444	F2	Floodplain	30.67	204	0.8	5.89	?	1	170	121	NA	NA	4.02	NA	13.4
flavipomus	2013-05-30-13	5	30	212836	F2	Floodplain	30	162	0.4	4.8	?	1	86	68	NA	NA	1.73	NA	NA
flavipomus	2013-05-30-16	5	30	224719	F2	Floodplain	30	162	0.4	4.8	?	1	61	48	NA	NA	0.51	NA	NA
beebei 0+	2013-07-02-12	7	2	204413	F1	Floodplain	28.7	70.1	0.4	5.23	?	1	117	96	NA	NA	4.4	NA	19.8
flavipomus	2013-07-02-14	7	2	212237	F1	Floodplain	28.7	70.1	0.4	5.23	?	1	66	54	NA	NA	0.6	NA	4.6
flavipomus	2013-07-02-15	7	2	214426	F1	Floodplain	28.7	70.1	0.4	5.23	?	1	68	55	NA	NA	0.99	NA	2.5
flavipomus	2013-07-02-17	7	2	223108	F1	Floodplain	28.7	70.1	0.4	5.23	?	1	67	55	NA	NA	0.68	NA	2.6
flavipomus	2013-07-02-18	7	2	230320	F1	Floodplain	28.7	70.1	0.4	5.23	?	1	74	64	NA	NA	1.28	NA	NA
beebei 1+	2013-07-15-08	7	15	203805	T1	Floodplain	26.9	7.97	2.6	5.32	M	2	154	136	120	NA	11.75	7	65.9
flavipomus	2013-07-15-11	7	15	211436	T1	Floodplain	26.9	7.97	2.6	5.32	?	1	80	65	NA	NA	1.18	NA	11
flavipomus	2013-07-15-12	7	15	212808	T1	Floodplain	26.9	7.97	2.6	5.32	?	1	80	66	NA	NA	1.4	NA	NA
flavipomus	2013-07-15-13	7	15	214330	T1	Floodplain	26.9	7.97	2.6	5.32	F	2	76	63	NA	NA	1.09	7.3	4.8
flavipomus	2013-07-15-14	7	15	215653	T1	Floodplain	26.9	7.97	2.6	5.32	M	2	75	62	NA	NA	1.01	2.1	5.9
flavipomus	2013-07-15-17	7	15	233837	T1	Floodplain	26.9	7.97	2.6	5.32	?	1	75	58	NA	NA	1.14	NA	7.8
flavipomus	2013-07-29-03	7	29	193608	F2	Floodplain	29.5	48.5	0.6	5.04	?	1	83	67	NA	NA	1.54	NA	6
flavipomus	2013-07-29-05	7	29	194558	F2	Floodplain	29.5	48.5	0.6	5.04	?	1	83	66	NA	NA	1.5	NA	7.7
flavipomus	2013-07-29-15	7	29	213229	F2	Floodplain	29.5	48.5	0.6	5.04	F	5	91	72	48	NA	2.13	4.9	10
flavipomus	2013-07-29-17	7	29	220342	F2	Floodplain	29.5	48.5	0.6	5.04	F	1	57	46	NA	NA	0.5	NA	NA
flavipomus	2013-07-29-19	7	29	223705	F2	Floodplain	29.5	48.5	0.6	5.04	?	1	97	78	NA	NA	2.5	NA	10
flavipomus	2013-07-29-21	7	29	225813	F2	Floodplain	29.5	48.5	0.6	5.04	?	1	79	63	NA	NA	1.4	NA	6.4
flavipomus	2013-08-05-11	8	5	204527	F1	Floodplain	28.4	55.4	0.4	6.69	?	1	81	66	NA	NA	1.32	NA	3.4
flavipomus	2013-08-05-12	8	5	215926	F1	Floodplain	28.4	55.4	0.4	6.69	?	1	77	61	NA	NA	0.91	NA	NA
regani	2013-08-19-04	8	19	202258	F2	Floodplain	29.8	53	0.4	5.12	F	2	91	82	NA	NA	2.06	12.3	6.1
flavipomus	2013-08-19-06	8	19	204218	F2	Floodplain	29.8	53	0.4	5.12	?	1	87	69	NA	NA	1.62	NA	10.9
flavipomus	2013-08-19-07	8	19	205119	F2	Floodplain	29.8	53	0.4	5.12	?	1	84	65	NA	NA	1.68	NA	7
flavipomus	2013-08-19-09	8	19	212124	F2	Floodplain	29.8	53	0.4	5.12	?	1	71	58	NA	NA	1.15	NA	6.9
flavipomus	2013-08-26-03	8	26	192633	F1	Floodplain	27.5	47.1	0.6	5.71	?	1	80	62	NA	NA	1.32	NA	10.6
flavipomus	2013-08-26-12	8	26	204141	F1	Floodplain	27.5	47.1	0.6	5.71	?	1	84	67	NA	NA	1.3	NA	5.8
flavipomus	2013-08-26-17	8	26	214740	F1	Floodplain	27.5	47.1	0.6	5.71	?	1	81	65	NA	NA	1.1	NA	6.9
flavipomus	2013-08-26-19	8	26	225325	F1	Floodplain	27.5	47.1	0.6	5.71	F	5	77	64	NA	NA	1.56	5.6	6.2
beebei 0+	2013-09-02-25	9	2	224745	F2	Floodplain	33	49.5	0.4	6.16	?	1	126	107	NA	NA	5.55	NA	22.6
flavipomus	2013-09-02-26	9	2	232802	F2	Floodplain	33	49.5	0.4	6.16	?	1	82	67	NA	NA	1.3	NA	2.9
flavipomus	2013-09-16-19	9	16	224003	F1	Floodplain	32.5	48.8	0.6	5.95	F	2	82	68	NA	NA	1.55	32.9	10.8
flavipomus	2013-09-16-20	9	16	232137	F1	Floodplain	32.5	48.8	0.6	5.95	?	1	77	61	NA	NA	1.03	1.4	4.4
flavipomus	2013-09-16-21	9	16	233626	F1	Floodplain	32.5	48.8	0.6	5.95	F	2	79	65	NA	NA	1.28	7.8	11.3
flavipomus	2013-09-30-19	9	30	224839	F2	Floodplain	33	48.6	0.6	5.46	?	1	75	NA	NA	NA	1.03	NA	NA
brevirostris	2013-10-25-04	10	25	201453	T3	Terra firme	26.7	8.9	5.6	5.21	F	4	260	193	NA	NA	17.4	NA	NA
flavipomus	2013-12-16-14	12	16	201139	F2	Floodplain	33.1	34.5	0.2	5.63	F	2	86	68	NA	NA	1.35	20.5	12.8
flavipomus	2014-01-03-01	1	3	195514	F1	Floodplain	32	33	0.6	5.8	?	1	92	73	NA	NA	1.19	NA	NA
flavipomus	2014-01-03-02	1	3	201245	F1	Floodplain	32	33	0.6	5.8	F	3	95	76	NA	NA	2.03	36.4	11.2
flavipomus	2014-01-07-01	1	7	195208	F2	Floodplain	32	34	1.2	6.2	F	2	89	72	NA	NA	1.64	16.2	7.1
brevirostris	2014-01-07-02	1	7	200706	F2	Floodplain	32	34	1.2	6.2	F	4	261	194	NA	NA	21.56	NA	NA
flavipomus	2014-01-07-03	1	7	203303	F2	Floodplain	32	34	1.2	6.2	M	3	80	66	NA	NA	1.39	NA	4
flavipomus	2014-01-07-04	1	7	210348	F2	Floodplain	32	34	1.2	6.2	M	2	80	66	NA	NA	1.15	1.6	1.9
flavipomus	2014-01-07-06	1	7	215406	F2	Floodplain	32	34	1.2	6.2	?	1	88	77	88	NA	1.37	NA	5.5
flavipomus	2014-01-07-07	1	7	223816	F2	Floodplain	32	34	1.2	6.2	F	2	84	70	NA	NA	1.48	15.9	3.5
flavipomus	2014-01-20-01	1	20	212529	F2	Floodplain	28	54.1	1.4	6.61	F	2	81	70	81	NA	1.44	19.1	7.1
flavipomus	2014-01-20-02	1	20	#NAME?	F2	Floodplain	28	54.1	1.4	6.61	F	3	96	77	NA	NA	2	15.7	9.8
beebei 1+	2014-02-10-01	2	10	213230	F1	Floodplain	32	58.7	0.2	6.31	F	4	167	140	NA	NA	10.49	320.3	73.4
beebei 1+	2014-02-10-02	2	10	223251	F1	Floodplain	32	58.7	0.2	6.31	F	4	173	145	NA	NA	11	345.1	65.4
flavipomus	2014-02-17-04	2	17	194010	F2	Floodplain	29	62.4	0.6	6.2	M	4	80	67	58	NA	1.47	NA	NA
flavipomus	2014-02-24-01	2	24	201307	F1	Floodplain	28.1	68.4	0.2	6.1	F	3	93	75	NA	NA	1.95	100.1	20.1
regani	2014-02-24-04	2	24	222014	F1	Floodplain	28.1	68.4	0.2	6.1	M	4	111	95	NA	NA	3.48	NA	NA
brevirostris	2014-03-10-03	3	10	204546	F2	Floodplain	28.9	113	0.2	6.6	F	2	136	95	NA	NA	1.97	2.9	11.2
beebei 0+	2014-03-17-01	3	17	194202	F1	Floodplain	29.4	153.1	0.2	6.3	F	4	100	83	NA	NA	NA	82.2	2.1
brevirostris	2014-03-17-03	3	17	212216	F1	Floodplain	29.4	153.1	0.2	6.3	?	1	160	114	NA	NA	NA	NA	17.6
brevirostris	2014-03-17-10	3	17	230906	F1	Floodplain	29.4	153.1	0.2	6.3	?	1	139	100	NA	NA	NA	NA	12.8
brevirostris	2014-03-24-13	3	24	231611	F2	Floodplain	30.1	186.4	0.4	6.5	F	2	134	96	NA	NA	1.82	7.8	10.7
brevirostris	2014-03-24-16	3	24	234001	F2	Floodplain	30.1	186.4	0.4	6.5	F	2	158	110	NA	NA	2.68	1.8	12.2
brevirostris	2014-03-31-16	3	31	235004	F1	Floodplain	31.7	187.4	0.2	6.4	F	2	162	117	NA	NA	NA	4.3	NA
B. verdii	2013-03-16-02	3	16	184535	T1	Terra firme	26.2	15.39	1.6	6.37	M	2	85	73	NA	NA	1.19	1.9	4.7
B. verdii	2013-03-16-06	3	16	192443	T1	Terra firme	26.2	15.39	1.6	6.37	M	2	108	91	NA	NA	2.1	4.2	8.4
B. sullivani	2013-03-18-03	3	18	180448	T3	Terra firme	25.2	14.01	4.6	7.51	F	2	115	96	NA	NA	2.58	4.1	9.4
B. sullivani	2013-03-18-04	3	18	181245	T3	Terra firme	25.2	14.01	4.6	7.51	F	2	108	90	NA	NA	2.1	NA	NA
B. sullivani	2013-03-18-06	3	18	183616	T3	Terra firme	25.2	14.01	4.6	7.51	?	1	64	58	NA	NA	0.45	NA	3.2
B. sullivani	2013-03-18-09	3	18	190605	T3	Terra firme	25.2	14.01	4.6	7.51	?	1	69	58	NA	NA	0.56	NA	2.1
B. benjamini	2013-03-18-12	3	18	195658	T3	Terra firme	25.2	14.01	4.6	7.51	M	2	118	97	NA	NA	2.31	2.9	13.2
B. sullivani	2013-03-18-13	3	18	200112	T3	Terra firme	25.2	14.01	4.6	7.51	F	2	98	81	NA	NA	1.53	2.8	7.5
B. sullivani	2013-03-18-14	3	18	202309	T3	Terra firme	25.2	14.01	4.6	7.51	?	1	80	65	NA	NA	0.74	NA	0.3
B. sullivani	2013-03-18-15	3	18	204334	T3	Terra firme	25.2	14.01	4.6	7.51	?	1	116	98	NA	NA	3.05	NA	14.6
B. sullivani	2013-03-18-16	3	18	205218	T3	Terra firme	25.2	14.01	4.6	7.51	F	2	100	85	NA	NA	2.07	1.9	5.6
B. sullivani	2013-03-18-17	3	18	205705	T3	Terra firme	25.2	14.01	4.6	7.51	?	1	81	68	NA	NA	0.87	NA	NA
B. sullivani	2013-03-18-18	3	18	210126	T3	Terra firme	25.2	14.01	4.6	7.51	?	1	121	99	NA	NA	3.11	NA	21
B. sullivani	2013-03-18-19	3	18	210919	T3	Terra firme	25.2	14.01	4.6	7.51	?	1	83	71	NA	NA	1.13	NA	5.5
B. sullivani	2013-03-18-20	3	18	211615	T3	Terra firme	25.2	14.01	4.6	7.51	?	1	78	65	NA	NA	0.71	NA	6.6
B. sullivani	2013-03-18-21	3	18	212628	T3	Terra firme	25.2	14.01	4.6	7.51	?	1	103	96	NA	NA	2.43	NA	12.9
B. sullivani	2013-03-18-22	3	18	213446	T3	Terra firme	25.2	14.01	4.6	7.51	F	2	99	82	NA	NA	1.82	2.2	6.2
B. verdii	2013-03-21-02	3	21	182403	T1	Terra firme	27	7.19	NA	NA	F	3	94	82	NA	NA	2.02	79.9	14.9
B. verdii	2013-03-21-03	3	21	183325	T1	Terra firme	27	7.19	NA	NA	F	3	97	84	NA	NA	1.85	40.8	15.6
B. verdii	2013-03-21-06	3	21	195534	T1	Terra firme	27	7.19	NA	NA	M	2	84	70	NA	NA	1.25	0.8	5
B. verdii	2013-03-21-07	3	21	203002	T1	Terra firme	27	7.19	NA	NA	F	2	77	67	NA	NA	1.38	5.5	8.3
B. verdii	2013-03-21-08	3	21	205511	T1	Terra firme	27	7.19	NA	NA	?	1	85	85	85	NA	1.97	NA	10.5
B. verdii	2013-03-21-09	3	21	213249	T1	Terra firme	27	7.19	NA	NA	F	5	91	79	NA	NA	2.08	25.8	15.6
B. verdii	2013-03-21-10	3	21	213657	T1	Terra firme	27	7.19	NA	NA	M	2	97	81	NA	NA	1.53	1.7	9
B. verdii	2013-03-25-01	3	25	185832	T2	Terra firme	26.3	4.9	2.6	5.91	?	1	71	63	NA	69	0.99	NA	5.6
B. verdii	2013-03-25-02	3	25	190622	T2	Terra firme	26.3	4.9	2.6	5.91	?	1	83	74	49	NA	1.49	NA	10.3
B. verdii	2013-03-25-03	3	25	191821	T2	Terra firme	26.3	4.9	2.6	5.91	?	1	60	52	NA	NA	0.58	NA	NA
B. beebei 0+	2013-03-25-04	3	25	192356	T2	Terra firme	26.3	4.9	2.6	5.91	?	1	74	63	NA	NA	0.92	NA	4.4
B. beebei 0+	2013-03-25-05	3	25	193503	T2	Terra firme	26.3	4.9	2.6	5.91	F	3	97	81	NA	NA	1.97	29.7	9.1
B. beebei 0+	2013-03-25-06	3	25	194918	T2	Terra firme	26.3	4.9	2.6	5.91	F	2	83	69	NA	NA	1.35	4.7	5.3
B. beebei 0+	2013-03-25-07	3	25	195555	T2	Terra firme	26.3	4.9	2.6	5.91	F	3	93	77	NA	NA	1.72	3	12.4
B. beebei 0+	2013-03-25-08	3	25	201116	T2	Terra firme	26.3	4.9	2.6	5.91	F	3	103	90	NA	NA	2.43	36.3	12.6
B. beebei 0+	2013-03-25-09	3	25	202111	T2	Terra firme	26.3	4.9	2.6	5.91	?	1	66	57	NA	NA	0.74	NA	6
B. verdii	2013-03-25-10	3	25	202648	T2	Terra firme	26.3	4.9	2.6	5.91	F	2	85	72	NA	NA	1.3	1.2	4.5
B. verdii	2013-03-25-12	3	25	210428	T2	Terra firme	26.3	4.9	2.6	5.91	M	2	98	80	NA	NA	1.94	1.6	7.1
B. verdii	2013-03-25-13	3	25	211705	T2	Terra firme	26.3	4.9	2.6	5.91	?	1	70	59	NA	NA	0.77	NA	5.7
B. beebei 0+	2013-03-25-14	3	25	212910	T2	Terra firme	26.3	4.9	2.6	5.91	?	1	78	67	NA	NA	1.12	NA	4.8
B. beebei 0+	2013-03-25-15	3	25	213558	T2	Terra firme	26.3	4.9	2.6	5.91	?	1	66	58	NA	NA	0.69	NA	5.8
B. beebei 0+	2013-03-25-17	3	25	214725	T2	Terra firme	26.3	4.9	2.6	5.91	F	5	83	75	NA	NA	1.88	26.7	10.7
B. beebei 0+	2013-03-25-18	3	25	215110	T2	Terra firme	26.3	4.9	2.6	5.91	?	1	64	53	NA	NA	0.58	NA	2
B. beebei 0+	2013-03-25-19	3	25	215930	T2	Terra firme	26.3	4.9	2.6	5.91	?	1	82	71	NA	NA	1.37	NA	6.4
B. beebei 0+	2013-03-25-20	3	25	220530	T2	Terra firme	26.3	4.9	2.6	5.91	F	3	87	76	52	NA	1.82	34.2	10.8
B. beebei 0+	2013-03-25-23	3	25	221855	T2	Terra firme	26.3	4.9	2.6	5.91	?	1	80	67	NA	NA	1.02	NA	6.5
B. verdii	2013-03-25-24	3	25	222648	T2	Terra firme	26.3	4.9	2.6	5.91	?	1	70	58	NA	NA	0.82	NA	3.7
B. verdii	2013-03-25-25	3	25	223222	T2	Terra firme	26.3	4.9	2.6	5.91	M	2	109	91	63	NA	2.94	3.6	15.2
B. beebei 0+	2013-03-26-02	3	26	181035	T2	Terra firme	27.3	18.8	NA	NA	?	1	59	52	NA	NA	0.53	NA	1.9
B. beebei 0+	2013-03-26-03	3	26	181258	T2	Terra firme	27.3	18.8	NA	NA	M	2	110	92	NA	NA	2.66	2.6	10.2
B. verdii	2013-03-26-04	3	26	181837	T2	Terra firme	27.3	18.8	NA	NA	M	3	103	85	NA	NA	2.07	2.5	8.1
B. beebei 0+	2013-03-26-05	3	26	182301	T2	Terra firme	27.3	18.8	NA	NA	?	1	63	56	NA	NA	0.66	NA	2.7
B. verdii	2013-03-26-06	3	26	182819	T2	Terra firme	27.3	18.8	NA	NA	?	1	72	59	NA	NA	0.87	NA	3
B. beebei 0+	2013-03-26-08	3	26	183903	T2	Terra firme	27.3	18.8	NA	NA	?	1	82	71	NA	NA	1.07	NA	6.2
B. verdii	2013-03-26-09	3	26	185828	T2	Terra firme	27.3	18.8	NA	NA	?	1	62	52	NA	NA	0.58	NA	3.5
B. verdii	2013-03-26-10	3	26	190739	T2	Terra firme	27.3	18.8	NA	NA	M	2	93	81	89	NA	1.98	1.9	5.9
B. verdii	2013-03-26-12	3	26	191929	T2	Terra firme	27.3	18.8	NA	NA	F	2	72	64	NA	NA	1.09	6.1	3.3
B. verdii	2013-03-26-13	3	26	193247	T2	Terra firme	27.3	18.8	NA	NA	F	2	81	69	NA	NA	1.15	1.4	6.7
B. verdii	2013-03-26-15	3	26	194859	T2	Terra firme	27.3	18.8	NA	NA	F	3	78	66	NA	NA	0.98	13.3	4.3
B. beebei 0+	2013-03-26-16	3	26	195547	T2	Terra firme	27.3	18.8	NA	NA	M	2	81	69	NA	NA	1.04	0.9	3.3
B. beebei 0+	2013-03-26-17	3	26	200747	T2	Terra firme	27.3	18.8	NA	NA	?	1	68	60	NA	NA	0.81	NA	3.5
B. beebei 0+	2013-03-26-18	3	26	201258	T2	Terra firme	27.3	18.8	NA	NA	?	1	66	58	NA	NA	0.71	NA	2.5
B. beebei 0+	2013-03-26-19	3	26	201558	T2	Terra firme	27.3	18.8	NA	NA	?	1	86	76	NA	NA	1.36	NA	10.1
B. beebei 0+	2013-03-26-20	3	26	202409	T2	Terra firme	27.3	18.8	NA	NA	?	1	84	73	NA	NA	1.12	NA	4.7
B. beebei 0+	2013-03-26-21	3	26	203042	T2	Terra firme	27.3	18.8	NA	NA	M	2	96	82	NA	NA	1.47	2.1	7.1
B. verdii	2013-04-01-04	4	1	183206	T1	Terra firme	26.6	9.77	2.2	5.2	M	2	105	91	81	NA	2.59	13.9	5.9
B. beebei 0+	2013-04-01-06	4	1	184425	T1	Terra firme	26.6	9.77	2.2	5.2	?	1	75	61	NA	NA	0.8	NA	26.6
B. beebei 0+	2013-04-01-08	4	1	190859	T1	Terra firme	26.6	9.77	2.2	5.2	M	2	126	113	86	NA	9.9	18.3	25.5
B. beebei 0+	2013-04-01-09	4	1	192859	T1	Terra firme	26.6	9.77	2.2	5.2	F	2	85	70	NA	NA	1.06	43.8	5.3
B. beebei 0+	2013-04-01-10	4	1	194055	T1	Terra firme	26.6	9.77	2.2	5.2	F	3	81	70	NA	NA	1.11	29.5	6.4
B. beebei 1+	2013-04-01-11	4	1	201403	T1	Terra firme	26.6	9.77	2.2	5.2	F	3	135	118	87	NA	9.38	136.6	35.6
B. verdii	2013-04-01-12	4	1	202523	T1	Terra firme	26.6	9.77	2.2	5.2	F	3	90	74	NA	NA	1.69	49	8.8
B. beebei 0+	2013-04-01-13	4	1	204055	T1	Terra firme	26.6	9.77	2.2	5.2	?	1	57	46	NA	NA	0.4	NA	NA
B. beebei 0+	2013-04-01-14	4	1	204610	T1	Terra firme	26.6	9.77	2.2	5.2	?	1	98	75	NA	NA	1.73	NA	10.6
B. verdii	2013-04-01-17	4	1	211109	T1	Terra firme	26.6	9.77	2.2	5.2	M	2	105	91	NA	104	2.48	4.9	10.6
B. sullivani	2013-04-04-04	4	4	194059	T3	Terra firme	26.4	8.53	5.2	4.75	?	1	64	55	NA	NA	0.55	NA	NA
B. sullivani	2013-04-04-05	4	4	195112	T3	Terra firme	26.4	8.53	5.2	4.75	?	1	71	59	NA	NA	0.76	NA	3
B. sullivani	2013-04-04-06	4	4	195641	T3	Terra firme	26.4	8.53	5.2	4.75	?	1	66	56	NA	NA	0.58	NA	NA
B. sullivani	2013-04-04-07	4	4	205058	T3	Terra firme	26.4	8.53	5.2	4.75	?	1	75	62	NA	NA	0.76	NA	2
B. sullivani	2013-04-04-08	4	4	210143	T3	Terra firme	26.4	8.53	5.2	4.75	?	1	68	58	NA	NA	0.68	NA	NA
B. sullivani	2013-04-04-09	4	4	212613	T3	Terra firme	26.4	8.53	5.2	4.75	?	1	66	55	NA	NA	0.55	NA	NA
B. sullivani	2013-04-04-10	4	4	213456	T3	Terra firme	26.4	8.53	5.2	4.75	?	1	70	57	NA	NA	0.58	NA	NA
B. sullivani	2013-04-04-11	4	4	224646	T3	Terra firme	26.4	8.53	5.2	4.75	F	2	103	87	NA	NA	2.84	5.2	15.4
B. sullivani	2013-04-05-01	4	5	190524	T2	Terra firme	26.1	11.6	NA	NA	?	1	73	60	NA	NA	0.8	NA	2.4
B. sullivani	2013-04-05-02	4	5	191619	T2	Terra firme	26.1	11.6	NA	NA	?	1	78	65	NA	NA	0.88	NA	NA
B. sullivani	2013-04-05-04	4	5	195949	T2	Terra firme	26.1	11.6	NA	NA	?	1	59	50	NA	NA	0.37	NA	NA
B. sullivani	2013-04-05-05	4	5	200952	T2	Terra firme	26.1	11.6	NA	NA	?	1	66	54	NA	NA	0.52	NA	NA
B. sullivani	2013-04-05-06	4	5	201252	T2	Terra firme	26.1	11.6	NA	NA	?	1	104	87	NA	NA	2.18	NA	10.9
B. sullivani	2013-04-05-07	4	5	202040	T2	Terra firme	26.1	11.6	NA	NA	?	1	79	65	NA	NA	0.92	NA	4.2
B. sullivani	2013-04-05-08	4	5	203101	T2	Terra firme	26.1	11.6	NA	NA	F	5	108	90	NA	NA	2.54	4.1	7.8
B. sullivani	2013-04-05-09	4	5	204525	T2	Terra firme	26.1	11.6	NA	NA	?	1	68	55	NA	NA	0.57	NA	NA
B. sullivani	2013-04-05-11	4	5	210652	T2	Terra firme	26.1	11.6	NA	NA	?	1	69	57	NA	NA	0.56	NA	NA
B. sullivani	2013-04-05-12	4	5	220357	T2	Terra firme	26.1	11.6	NA	NA	?	1	79	66	NA	NA	0.87	NA	3.2
B. beebei 1+	2013-04-05-13	4	5	222847	T2	Terra firme	26.1	11.6	NA	NA	M	2	192	152	NA	NA	14.85	NA	NA
B. bennetti	2013-04-08-01	4	8	192822	F1	Floodplain	30.2	211	0.4	7.5	?	1	67	61	NA	NA	0.89	NA	NA
B. bennetti	2013-04-08-02	4	8	194817	F1	Floodplain	30.2	211	0.4	7.5	F	3	133	111	NA	NA	4.66	249.1	53.9
B. bennetti	2013-04-08-03	4	8	200500	F1	Floodplain	30.2	211	0.4	7.5	?	1	69	63	NA	NA	0.91	NA	6
B. bennetti	2013-04-08-06	4	8	205613	F1	Floodplain	30.2	211	0.4	7.5	F	3	147	123	NA	NA	5.72	330.5	60.5
B. bennetti	2013-04-08-08	4	8	213650	F1	Floodplain	30.2	211	0.4	7.5	F	3	149	126	NA	NA	6.79	438.8	84.9
B. bennetti	2013-04-08-09	4	8	214723	F1	Floodplain	30.2	211	0.4	7.5	F	3	162	142	NA	NA	9.67	NA	NA
B. bennetti	2013-04-08-10	4	8	220512	F1	Floodplain	30.2	211	0.4	7.5	?	1	94	87	NA	NA	2.31	NA	15.8
B. bennetti	2013-04-08-11	4	8	222258	F1	Floodplain	30.2	211	0.4	7.5	?	1	56	52	NA	NA	0.75	NA	4.8
B. bennetti	2013-04-08-12	4	8	224057	F1	Floodplain	30.2	211	0.4	7.5	F	4	129	110	81	NA	4.96	61	341.6
B. bennetti	2013-04-08-13	4	8	230522	F1	Floodplain	30.2	211	0.4	7.5	M	3	168	145	NA	NA	8.71	NA	NA
B. bennetti	2013-04-08-14	4	8	232603	F1	Floodplain	30.2	211	0.4	7.5	?	1	86	76	NA	NA	1.79	NA	10.8
B. bennetti	2013-04-08-15	4	8	234335	F1	Floodplain	30.2	211	0.4	7.5	?	1	92	80	68	NA	2.29	NA	15.4
B. bennetti	2013-04-08-16	4	8	235413	F1	Floodplain	30.2	211	0.4	7.5	?	1	90	79	NA	NA	1.93	NA	12.2
B. sullivani	2013-04-10-01	4	10	191117	T2	Terra firme	26.5	11.56	NA	NA	?	1	66	54	NA	NA	0.54	NA	NA
B. sullivani	2013-04-10-02	4	10	192200	T2	Terra firme	26.5	11.56	NA	NA	F	2	107	88	NA	NA	2.74	2.6	14.1
B. sullivani	2013-04-10-03	4	10	193152	T2	Terra firme	26.5	11.56	NA	NA	?	1	68	56	NA	NA	0.61	NA	3.7
B. sullivani	2013-04-10-04	4	10	193751	T2	Terra firme	26.5	11.56	NA	NA	?	1	65	54	NA	NA	0.47	NA	NA
B. sullivani	2013-04-10-05	4	10	194930	T2	Terra firme	26.5	11.56	NA	NA	?	1	79	66	NA	NA	0.82	NA	3.9
B. sullivani	2013-04-10-06	4	10	195815	T2	Terra firme	26.5	11.56	NA	NA	?	1	81	66	NA	NA	0.87	NA	6.9
B. sullivani	2013-04-10-07	4	10	200630	T2	Terra firme	26.5	11.56	NA	NA	?	1	69	57	NA	NA	0.52	NA	0.7
B. sullivani	2013-04-10-08	4	10	201623	T2	Terra firme	26.5	11.56	NA	NA	F	5	108	91	NA	NA	3.23	3.3	17
B. sullivani	2013-04-10-09	4	10	202517	T2	Terra firme	26.5	11.56	NA	NA	?	1	74	62	NA	NA	0.77	NA	16.6
B. benjamini	2013-04-10-10	4	10	203325	T2	Terra firme	26.5	11.56	NA	NA	?	1	99	77	NA	NA	1.28	NA	5.7
B. sullivani	2013-04-10-11	4	10	204258	T2	Terra firme	26.5	11.56	NA	NA	?	1	69	57	NA	NA	0.61	NA	3.2
B. sullivani	2013-04-10-12	4	10	204944	T2	Terra firme	26.5	11.56	NA	NA	?	1	65	54	NA	NA	0.45	NA	4.8
B. sullivani	2013-04-10-13	4	10	205850	T2	Terra firme	26.5	11.56	NA	NA	?	1	108	89	NA	NA	2.22	NA	11.4
B. sullivani	2013-04-10-14	4	10	211615	T2	Terra firme	26.5	11.56	NA	NA	?	1	71	58	NA	NA	0.57	NA	NA
B. sullivani	2013-04-10-15	4	10	212343	T2	Terra firme	26.5	11.56	NA	NA	?	1	83	68	NA	NA	1.04	NA	5.2
B. sullivani	2013-04-10-16	4	10	213140	T2	Terra firme	26.5	11.56	NA	NA	?	1	70	59	NA	NA	0.66	NA	2.8
B. sullivani	2013-04-10-17	4	10	215009	T2	Terra firme	26.5	11.56	NA	NA	?	1	105	88	NA	NA	2.75	NA	14.1
B. sullivani	2013-04-10-18	4	10	220045	T2	Terra firme	26.5	11.56	NA	NA	?	1	73	62	NA	NA	0.68	NA	8.2
B. sullivani	2013-04-10-19	4	10	221020	T2	Terra firme	26.5	11.56	NA	NA	?	1	68	56	NA	NA	0.48	NA	NA
B. sullivani	2013-04-10-20	4	10	221647	T2	Terra firme	26.5	11.56	NA	NA	F	2	79	67	NA	NA	0.91	7.6	10
B. sullivani	2013-04-10-22	4	10	224044	T2	Terra firme	26.5	11.56	NA	NA	?	1	73	61	NA	NA	0.72	NA	1.9
B. sullivani	2013-04-10-23	4	10	224931	T2	Terra firme	26.5	11.56	NA	NA	?	1	67	55	NA	NA	0.46	NA	NA
B. benjamini	2013-04-10-24	4	10	230106	T2	Terra firme	26.5	11.56	NA	NA	F	2	102	80	NA	NA	1.36	0.9	9.9
B. sullivani	2013-04-11-06	4	11	200158	T2	Terra firme	25.7	11.05	2	5.27	?	1	120	99	NA	NA	2.99	NA	15.3
B. sullivani	2013-04-11-07	4	11	201004	T2	Terra firme	25.7	11.05	2	5.27	F	2	93	78	NA	NA	1.89	3.4	10.2
B. sullivani	2013-04-11-08	4	11	202158	T2	Terra firme	25.7	11.05	2	5.27	F	2	96	85	NA	NA	2.03	5.2	7.3
B. sullivani	2013-04-11-09	4	11	202940	T2	Terra firme	25.7	11.05	2	5.27	?	1	58	50	NA	57	0.43	NA	NA
B. sullivani	2013-04-11-10	4	11	203551	T2	Terra firme	25.7	11.05	2	5.27	?	1	71	62	NA	NA	0.62	NA	NA
B. sullivani	2013-04-11-11	4	11	204325	T2	Terra firme	25.7	11.05	2	5.27	?	1	69	57	NA	NA	0.56	NA	NA
B. sullivani	2013-04-11-12	4	11	205502	T2	Terra firme	25.7	11.05	2	5.27	?	1	74	62	NA	NA	0.57	NA	3.7
B. sullivani	2013-04-11-13	4	11	213212	T2	Terra firme	25.7	11.05	2	5.27	?	1	70	59	NA	NA	0.62	NA	NA
B. sullivani	2013-04-11-15	4	11	215601	T2	Terra firme	25.7	11.05	2	5.27	?	1	85	71	NA	NA	1.23	NA	NA
B. sullivani	2013-04-11-16	4	11	220148	T2	Terra firme	25.7	11.05	2	5.27	?	1	73	61	NA	NA	0.61	NA	NA
B. sullivani	2013-04-11-17	4	11	221446	T2	Terra firme	25.7	11.05	2	5.27	?	1	78	65	NA	NA	0.87	NA	2.1
B. sullivani	2013-04-11-18	4	11	222307	T2	Terra firme	25.7	11.05	2	5.27	?	1	74	61	NA	NA	0.66	NA	NA
B. sullivani	2013-04-11-19	4	11	223101	T2	Terra firme	25.7	11.05	2	5.27	?	1	73	60	NA	NA	0.63	NA	NA
B. sullivani	2013-04-11-20	4	11	224201	T2	Terra firme	25.7	11.05	2	5.27	M	2	116	97	NA	NA	2.73	4.7	12
B. verdii	2013-04-12-01	4	12	192617	T1	Terra firme	27.2	9.47	4.2	5.14	?	1	70	56	NA	NA	0.73	NA	5
B. beebei 0+	2013-04-12-02	4	12	193408	T1	Terra firme	27.2	9.47	4.2	5.14	F	2	75	61	NA	NA	0.82	2.3	4.2
B. verdii	2013-04-12-03	4	12	194108	T1	Terra firme	27.2	9.47	4.2	5.14	?	1	85	71	NA	NA	1.23	NA	7
B. beebei 0+	2013-04-12-04	4	12	195616	T1	Terra firme	27.2	9.47	4.2	5.14	?	1	82	67	NA	NA	1	NA	9.1
B. verdii	2013-04-12-05	4	12	200741	T1	Terra firme	27.2	9.47	4.2	5.14	?	1	69	57	NA	NA	0.77	NA	6.7
B. beebei 1+	2013-04-12-06	4	12	201431	T1	Terra firme	27.2	9.47	4.2	5.14	M	2	162	154	106	NA	16.9	NA	NA
B. beebei 0+	2013-04-12-07	4	12	202345	T1	Terra firme	27.2	9.47	4.2	5.14	?	1	91	79	NA	NA	1.57	NA	1.8
B. beebei 1+	2013-04-12-08	4	12	203042	T1	Terra firme	27.2	9.47	4.2	5.14	?	1	153	125	92	NA	8.68	NA	21.1
B. verdii	2013-04-12-09	4	12	203743	T1	Terra firme	27.2	9.47	4.2	5.14	M	2	91	76	NA	NA	1.81	1.3	5.7
B. verdii	2013-04-12-10	4	12	204551	T1	Terra firme	27.2	9.47	4.2	5.14	F	3	101	85	NA	NA	2.18	77.1	12.1
B. beebei 0+	2013-04-12-11	4	12	205252	T1	Terra firme	27.2	9.47	4.2	5.14	M	2	86	71	NA	NA	1.24	1.8	4.5
B. beebei 0+	2013-04-12-12	4	12	205836	T1	Terra firme	27.2	9.47	4.2	5.14	?	1	64	54	NA	NA	0.6	NA	2.4
B. verdii	2013-04-12-13	4	12	210530	T1	Terra firme	27.2	9.47	4.2	5.14	M	3	117	93	NA	NA	2.92	4.1	13.4
B. verdii	2013-04-12-14	4	12	211135	T1	Terra firme	27.2	9.47	4.2	5.14	?	1	48	41	NA	NA	0.3	NA	NA
B. verdii	2013-04-12-15	4	12	212045	T1	Terra firme	27.2	9.47	4.2	5.14	F	3	93	77	NA	NA	1.69	33.3	6.1
B. beebei 0+	2013-04-12-16	4	12	212624	T1	Terra firme	27.2	9.47	4.2	5.14	?	1	65	52	NA	NA	0.46	NA	NA
B. verdii	2013-04-12-17	4	12	213207	T1	Terra firme	27.2	9.47	4.2	5.14	M	2	106	85	NA	NA	1.98	0.6	9.4
B. verdii	2013-04-12-18	4	12	214059	T1	Terra firme	27.2	9.47	4.2	5.14	?	1	83	70	NA	NA	1.15	NA	6.2
B. verdii	2013-04-12-19	4	12	214645	T1	Terra firme	27.2	9.47	4.2	5.14	F	3	79	68	47	NA	1.3	11.7	1.2
B. verdii	2013-04-12-20	4	12	215430	T1	Terra firme	27.2	9.47	4.2	5.14	?	1	64	54	NA	NA	0.6	NA	NA
B. verdii	2013-04-12-21	4	12	220200	T1	Terra firme	27.2	9.47	4.2	5.14	?	1	62	52	NA	NA	0.61	NA	5.5
B. beebei 0+	2013-04-12-22	4	12	220829	T1	Terra firme	27.2	9.47	4.2	5.14	F	5	108	89	NA	NA	2.18	4.8	9.2
B. verdii	2013-04-12-23	4	12	221437	T1	Terra firme	27.2	9.47	4.2	5.14	?	1	54	45	NA	NA	0.41	NA	NA
B. beebei 0+	2013-04-12-24	4	12	222005	T1	Terra firme	27.2	9.47	4.2	5.14	?	1	75	62	NA	NA	1	NA	NA
B. verdii	2013-04-12-26	4	12	223350	T1	Terra firme	27.2	9.47	4.2	5.14	?	1	74	62	47	NA	1.03	NA	14.1
B. verdii	2013-04-12-27	4	12	224159	T1	Terra firme	27.2	9.47	4.2	5.14	F	5	92	76	NA	NA	1.42	7.5	7.6
B. beebei 1+	2013-04-12-28	4	12	224543	T1	Terra firme	27.2	9.47	4.2	5.14	M	3	184	145	NA	NA	12.43	8.6	51.6
B. beebei 0+	2013-04-12-29	4	12	225223	T1	Terra firme	27.2	9.47	4.2	5.14	M	2	100	81	NA	NA	1.66	1.4	7.5
B. verdii	2013-04-12-30	4	12	225844	T1	Terra firme	27.2	9.47	4.2	5.14	M	3	110	93	NA	NA	2.51	6.9	8.4
B. beebei 0+	2013-04-12-31	4	12	230609	T1	Terra firme	27.2	9.47	4.2	5.14	F	3	80	66	NA	NA	1.1	14.9	1.3
B. beebei 0+	2013-04-12-33	4	12	232022	T1	Terra firme	27.2	9.47	4.2	5.14	M	2	109	85	NA	NA	2.09	4.5	8.8
B. bennetti	2013-04-15-02	4	15	191952	F2	Floodplain	30.5	215	0.2	6.48	?	1	53	50	NA	NA	0.38	NA	NA
B. bennetti	2013-04-15-03	4	15	192837	F2	Floodplain	30.5	215	0.2	6.48	?	1	59	57	NA	NA	0.81	NA	NA
B. bennetti	2013-04-15-04	4	15	193550	F2	Floodplain	30.5	215	0.2	6.48	?	1	60	58	NA	NA	0.73	NA	NA
B. bennetti	2013-04-15-05	4	15	194433	F2	Floodplain	30.5	215	0.2	6.48	?	1	78	68	NA	NA	1.05	NA	NA
B. bennetti	2013-04-15-06	4	15	195318	F2	Floodplain	30.5	215	0.2	6.48	?	1	46	42	NA	NA	0.27	NA	NA
B. bennetti	2013-04-15-08	4	15	201302	F2	Floodplain	30.5	215	0.2	6.48	?	1	56	52	NA	NA	0.47	NA	NA
B. bennetti	2013-04-15-09	4	15	201834	F2	Floodplain	30.5	215	0.2	6.48	?	1	76	70	NA	NA	0.96	NA	4.3
B. bennetti	2013-04-15-10	4	15	202720	F2	Floodplain	30.5	215	0.2	6.48	?	1	69	64	NA	NA	0.58	NA	NA
B. bennetti	2013-04-15-11	4	15	203309	F2	Floodplain	30.5	215	0.2	6.48	?	1	73	66	NA	NA	0.87	NA	NA
B. bennetti	2013-04-15-12	4	15	204041	F2	Floodplain	30.5	215	0.2	6.48	?	1	71	65	NA	NA	0.92	NA	NA
B. bennetti	2013-04-15-13	4	15	204708	F2	Floodplain	30.5	215	0.2	6.48	?	1	105	92	NA	NA	2.58	NA	12.7
B. bennetti	2013-04-15-14	4	15	205451	F2	Floodplain	30.5	215	0.2	6.48	?	1	69	62	NA	NA	0.81	NA	NA
B. bennetti	2013-04-15-15	4	15	210217	F2	Floodplain	30.5	215	0.2	6.48	F	5	91	91	91	NA	2.52	5.6	17.6
B. bennetti	2013-04-15-16	4	15	210824	F2	Floodplain	30.5	215	0.2	6.48	F	5	119	105	NA	NA	3.86	36.9	32.8
B. bennetti	2013-04-15-19	4	15	214547	F2	Floodplain	30.5	215	0.2	6.48	?	1	104	91	NA	NA	2.39	NA	10.4
B. bennetti	2013-04-15-21	4	15	220353	F2	Floodplain	30.5	215	0.2	6.48	?	1	59	55	NA	NA	0.55	NA	NA
B. bennetti	2013-04-15-22	4	15	221936	F2	Floodplain	30.5	215	0.2	6.48	?	1	86	77	NA	NA	1.64	NA	5.4
B. bennetti	2013-04-15-23	4	15	222517	F2	Floodplain	30.5	215	0.2	6.48	?	1	96	87	NA	NA	1.96	NA	10.7
B. bennetti	2013-04-15-25	4	15	224154	F2	Floodplain	30.5	215	0.2	6.48	F	3	124	112	64	NA	4.43	169.5	23.5
B. bennetti	2013-04-15-26	4	15	225211	F2	Floodplain	30.5	215	0.2	6.48	?	1	111	96	NA	NA	3.07	NA	16.6
B. bennetti	2013-04-15-27	4	15	225816	F2	Floodplain	30.5	215	0.2	6.48	F	2	112	101	NA	NA	3.17	4.4	16.3
B. bennetti	2013-04-15-28	4	15	231715	F2	Floodplain	30.5	215	0.2	6.48	?	1	103	92	NA	NA	2.62	NA	18.1
B. bennetti	2013-04-15-30	4	15	234103	F2	Floodplain	30.5	215	0.2	6.48	?	1	112	97	NA	NA	3.07	NA	18.1
B. bennetti	2013-04-15-31	4	15	234803	F2	Floodplain	30.5	215	0.2	6.48	?	1	81	74	NA	NA	1.35	NA	9
B. sullivani	2013-04-17-01	4	17	191904	T3	Terra firme	26.2	10.26	4.2	4.62	?	1	69	54	NA	NA	0.48	NA	NA
B. sullivani	2013-04-17-02	4	17	192838	T3	Terra firme	26.2	10.26	4.2	4.62	?	1	39	32	NA	NA	0.13	NA	NA
B. sullivani	2013-04-17-03	4	17	193611	T3	Terra firme	26.2	10.26	4.2	4.62	?	1	106	88	NA	105	2.48	NA	13.9
B. sullivani	2013-04-17-04	4	17	195507	T3	Terra firme	26.2	10.26	4.2	4.62	?	1	112	93	NA	NA	2.87	NA	16
B. sullivani	2013-04-17-05	4	17	200531	T3	Terra firme	26.2	10.26	4.2	4.62	?	1	67	57	NA	NA	0.5	NA	NA
B. sullivani	2013-04-17-06	4	17	210653	T3	Terra firme	26.2	10.26	4.2	4.62	?	1	68	57	NA	NA	0.53	NA	NA
B. sullivani	2013-04-17-07	4	17	211653	T3	Terra firme	26.2	10.26	4.2	4.62	?	1	65	53	NA	NA	0.44	NA	NA
B. sullivani	2013-04-17-08	4	17	212935	T3	Terra firme	26.2	10.26	4.2	4.62	?	1	70	60	NA	NA	0.57	NA	NA
B. sullivani	2013-04-17-09	4	17	214109	T3	Terra firme	26.2	10.26	4.2	4.62	?	1	74	61	NA	NA	0.73	NA	5.7
B. sullivani	2013-04-17-11	4	17	220420	T3	Terra firme	26.2	10.26	4.2	4.62	?	1	77	64	NA	NA	0.79	NA	NA
B. sullivani	2013-04-17-13	4	17	224643	T3	Terra firme	26.2	10.26	4.2	4.62	?	1	114	96	NA	NA	3.31	NA	14.7
B. sullivani	2013-04-18-01	4	18	191221	T2	Terra firme	25.9	10.41	NA	NA	?	1	65	54	NA	NA	0.44	NA	NA
B. sullivani	2013-04-18-02	4	18	191538	T2	Terra firme	25.9	10.41	NA	NA	?	1	68	55	NA	NA	0.6	NA	NA
B. sullivani	2013-04-18-03	4	18	193148	T2	Terra firme	25.9	10.41	NA	NA	?	1	63	54	NA	NA	0.48	NA	NA
B. sullivani	2013-04-18-04	4	18	193822	T2	Terra firme	25.9	10.41	NA	NA	?	1	66	55	NA	NA	0.47	NA	NA
B. sullivani	2013-04-18-05	4	18	194612	T2	Terra firme	25.9	10.41	NA	NA	F	2	109	92	108	NA	3.39	10.4	23
B. sullivani	2013-04-18-06	4	18	195900	T2	Terra firme	25.9	10.41	NA	NA	?	1	63	55	NA	NA	0.48	NA	NA
B. sullivani	2013-04-18-07	4	18	200658	T2	Terra firme	25.9	10.41	NA	NA	?	1	60	50	NA	NA	0.34	NA	NA
B. sullivani	2013-04-18-08	4	18	202215	T2	Terra firme	25.9	10.41	NA	NA	?	1	116	99	NA	NA	3.59	NA	17.9
B. sullivani	2013-04-18-11	4	18	205155	T2	Terra firme	25.9	10.41	NA	NA	?	1	69	60	NA	NA	0.63	NA	NA
B. sullivani	2013-04-18-12	4	18	205947	T2	Terra firme	25.9	10.41	NA	NA	?	1	84	70	NA	NA	1.11	NA	7
B. sullivani	2013-04-18-13	4	18	210637	T2	Terra firme	25.9	10.41	NA	NA	?	1	71	62	NA	NA	0.83	NA	6.4
B. sullivani	2013-04-18-14	4	18	212614	T2	Terra firme	25.9	10.41	NA	NA	?	1	72	60	NA	NA	0.6	NA	NA
B. sullivani	2013-04-18-15	4	18	213642	T2	Terra firme	25.9	10.41	NA	NA	?	1	69	57	NA	NA	0.69	NA	NA
B. sullivani	2013-04-18-16	4	18	220154	T2	Terra firme	25.9	10.41	NA	NA	?	1	45	38	NA	NA	0.17	NA	NA
B. sullivani	2013-04-18-17	4	18	220834	T2	Terra firme	25.9	10.41	NA	NA	?	1	86	70	57	NA	1.37	NA	NA
B. sullivani	2013-04-18-18	4	18	221558	T2	Terra firme	25.9	10.41	NA	NA	?	1	74	63	NA	NA	0.73	NA	NA
B. sullivani	2013-04-18-19	4	18	222355	T2	Terra firme	25.9	10.41	NA	NA	?	1	75	62	NA	NA	0.75	NA	4.6
B. sullivani	2013-04-18-20	4	18	222944	T2	Terra firme	25.9	10.41	NA	NA	?	1	69	57	NA	NA	0.58	NA	NA
B. sullivani	2013-04-18-21	4	18	224055	T2	Terra firme	25.9	10.41	NA	NA	F	2	113	93	NA	NA	3.26	4.6	15.3
B. walteri	2013-04-20-02	4	20	191520	T4	Terra firme	27.7	10.2	2	5.77	M	2	152	107	NA	NA	4.53	21.7	23.2
B. beebei 0+	2013-04-20-04	4	20	192747	T4	Terra firme	27.7	10.2	2	5.77	?	1	77	65	NA	NA	0.96	NA	NA
B. walteri	2013-04-20-05	4	20	194143	T4	Terra firme	27.7	10.2	2	5.77	?	1	114	78	NA	NA	1.26	NA	10.4
B. walteri	2013-04-20-06	4	20	195134	T4	Terra firme	27.7	10.2	2	5.77	F	3	112	80	NA	NA	2.24	72.5	23.5
B. walteri	2013-04-20-07	4	20	195925	T4	Terra firme	27.7	10.2	2	5.77	F	5	135	92	NA	NA	2.31	19.3	19.6
B. walteri	2013-04-20-08	4	20	201101	T4	Terra firme	27.7	10.2	2	5.77	?	1	104	76	NA	NA	1.15	NA	7.4
B. walteri	2013-04-20-09	4	20	202402	T4	Terra firme	27.7	10.2	2	5.77	F	2	145	101	NA	NA	2.64	4.1	17
B. walteri	2013-04-20-10	4	20	203444	T4	Terra firme	27.7	10.2	2	5.77	F	2	159	109	NA	NA	3.68	NA	NA
B. walteri	2013-04-20-11	4	20	204158	T4	Terra firme	27.7	10.2	2	5.77	F	2	130	91	NA	NA	2.12	7.2	10.1
B. walteri	2013-04-20-14	4	20	210252	T4	Terra firme	27.7	10.2	2	5.77	?	1	115	82	NA	NA	1.37	NA	6.5
B. walteri	2013-04-20-15	4	20	210702	T4	Terra firme	27.7	10.2	2	5.77	?	1	76	54	NA	NA	0.46	NA	NA
B. walteri	2013-04-20-16	4	20	211227	T4	Terra firme	27.7	10.2	2	5.77	?	1	114	78	NA	NA	1.31	NA	NA
B. walteri	2013-04-20-17	4	20	212001	T4	Terra firme	27.7	10.2	2	5.77	M	2	145	109	NA	79	4.38	1.1	30.5
B. walteri	2013-04-20-18	4	20	212910	T4	Terra firme	27.7	10.2	2	5.77	?	1	74	53	NA	NA	0.35	NA	NA
B. walteri	2013-04-20-19	4	20	213439	T4	Terra firme	27.7	10.2	2	5.77	F	3	141	99	NA	NA	2.71	68.4	35
B. walteri	2013-04-20-20	4	20	215019	T4	Terra firme	27.7	10.2	2	5.77	F	5	141	96	NA	NA	2.92	13.6	23.6
B. walteri	2013-04-20-21	4	20	215729	T4	Terra firme	27.7	10.2	2	5.77	F	2	132	101	NA	NA	3.05	47.2	20.9
B. walteri	2013-04-20-22	4	20	220440	T4	Terra firme	27.7	10.2	2	5.77	?	1	80	57	NA	NA	0.53	NA	NA
B. walteri	2013-04-20-23	4	20	221717	T4	Terra firme	27.7	10.2	2	5.77	F	3	163	110	NA	NA	3.67	138.5	25.6
B. walteri	2013-04-20-24	4	20	222734	T4	Terra firme	27.7	10.2	2	5.77	F	4	128	94	NA	NA	2.54	51.7	20.5
B. walteri	2013-04-20-25	4	20	223327	T4	Terra firme	27.7	10.2	2	5.77	M	2	165	111	NA	NA	3.62	9.7	27.8
B. walteri	2013-04-20-26	4	20	224156	T4	Terra firme	27.7	10.2	2	5.77	F	3	138	94	NA	NA	2.48	183.6	17.4
B. walteri	2013-04-20-27	4	20	224807	T4	Terra firme	27.7	10.2	2	5.77	?	1	136	94	NA	NA	2.29	NA	14.3
B. sullivani	2013-04-24-01	4	24	191541	T3	Terra firme	26	10.09	NA	NA	?	1	69	56	NA	NA	0.45	NA	NA
B. sullivani	2013-04-24-02	4	24	192436	T3	Terra firme	26	10.09	NA	NA	?	1	66	54	NA	NA	0.48	NA	NA
B. sullivani	2013-04-24-03	4	24	192924	T3	Terra firme	26	10.09	NA	NA	?	1	58	50	NA	NA	0.27	NA	NA
B. sullivani	2013-04-24-04	4	24	193425	T3	Terra firme	26	10.09	NA	NA	?	1	70	58	NA	NA	0.6	NA	NA
B. sullivani	2013-04-24-05	4	24	194636	T3	Terra firme	26	10.09	NA	NA	?	1	74	62	NA	NA	0.71	NA	NA
B. sullivani	2013-04-24-06	4	24	195257	T3	Terra firme	26	10.09	NA	NA	?	1	75	64	NA	NA	0.72	NA	5.7
B. sullivani	2013-04-24-07	4	24	200106	T3	Terra firme	26	10.09	NA	NA	?	1	67	56	NA	NA	0.5	NA	NA
B. sullivani	2013-04-24-08	4	24	200916	T3	Terra firme	26	10.09	NA	NA	F	2	106	87	NA	NA	2.63	5.8	15.4
B. sullivani	2013-04-24-09	4	24	201634	T3	Terra firme	26	10.09	NA	NA	F	2	108	90	NA	NA	1.79	5.9	8.4
B. sullivani	2013-04-24-10	4	24	202340	T3	Terra firme	26	10.09	NA	NA	?	1	65	55	NA	NA	0.37	NA	NA
B. sullivani	2013-04-24-11	4	24	203010	T3	Terra firme	26	10.09	NA	NA	?	1	74	62	NA	NA	0.72	NA	3.4
B. sullivani	2013-04-24-12	4	24	203845	T3	Terra firme	26	10.09	NA	NA	?	1	75	62	NA	NA	0.72	NA	NA
B. sullivani	2013-04-24-13	4	24	204805	T3	Terra firme	26	10.09	NA	NA	?	1	64	56	NA	NA	0.43	NA	NA
B. sullivani	2013-04-24-14	4	24	205610	T3	Terra firme	26	10.09	NA	NA	?	1	76	66	NA	NA	0.76	NA	NA
B. sullivani	2013-04-24-15	4	24	211319	T3	Terra firme	26	10.09	NA	NA	?	1	74	61	NA	NA	0.63	NA	NA
B. sullivani	2013-04-24-16	4	24	212335	T3	Terra firme	26	10.09	NA	NA	?	1	71	61	NA	NA	0.64	NA	NA
B. sullivani	2013-04-24-17	4	24	213524	T3	Terra firme	26	10.09	NA	NA	F	2	86	73	NA	NA	1.38	2.6	1.8
B. sullivani	2013-04-24-19	4	24	221002	T3	Terra firme	26	10.09	NA	NA	M	2	117	98	NA	NA	2.6	NA	NA
B. sullivani	2013-04-24-20	4	24	221430	T3	Terra firme	26	10.09	NA	NA	?	1	103	88	NA	NA	2.05	NA	10.5
B. sullivani	2013-04-26-01	4	26	191131	T3	Terra firme	25.8	9.29	NA	NA	?	1	62	52	NA	NA	0.37	NA	NA
B. sullivani	2013-04-26-02	4	26	191930	T3	Terra firme	25.8	9.29	NA	NA	?	1	82	67	NA	NA	0.91	NA	3.2
B. sullivani	2013-04-26-03	4	26	193315	T3	Terra firme	25.8	9.29	NA	NA	?	1	70	61	NA	NA	0.62	NA	NA
B. sullivani	2013-04-26-04	4	26	194732	T3	Terra firme	25.8	9.29	NA	NA	F	2	78	67	NA	NA	0.86	3.4	4.2
B. sullivani	2013-04-26-05	4	26	195505	T3	Terra firme	25.8	9.29	NA	NA	F	2	103	87	NA	NA	1.85	4.9	7.1
B. sullivani	2013-04-26-06	4	26	201512	T3	Terra firme	25.8	9.29	NA	NA	F	2	119	99	NA	NA	3.21	4.5	12.2
B. sullivani	2013-04-26-07	4	26	203306	T3	Terra firme	25.8	9.29	NA	NA	?	1	105	88	NA	NA	2.06	NA	6.6
B. sullivani	2013-04-26-09	4	26	210817	T3	Terra firme	25.8	9.29	NA	NA	F	2	84	72	NA	NA	1.26	1.2	4.2
B. sullivani	2013-04-26-10	4	26	211943	T3	Terra firme	25.8	9.29	NA	NA	F	2	93	78	61	NA	1.69	3.1	5.9
B. sullivani	2013-04-26-11	4	26	215318	T3	Terra firme	25.8	9.29	NA	NA	M	2	119	96	NA	NA	2.73	1.3	8.2
B. sullivani	2013-04-26-12	4	26	215731	T3	Terra firme	25.8	9.29	NA	NA	?	1	76	63	NA	NA	0.67	NA	3.1
B. sullivani	2013-04-26-13	4	26	224504	T3	Terra firme	25.8	9.29	NA	NA	F	2	111	93	NA	NA	2.69	5.3	8.1
B. sullivani	2013-04-26-14	4	26	225246	T3	Terra firme	25.8	9.29	NA	NA	?	1	71	61	NA	NA	0.71	NA	4.1
B. verdii	2013-04-27-01	4	27	191621	T1	Terra firme	26.03	8.57	NA	NA	F	3	91	77	62	NA	1.69	45.3	7.7
B. verdii	2013-04-27-02	4	27	192248	T1	Terra firme	26.03	8.57	NA	NA	M	2	112	94	109	NA	2.12	2.5	9
B. beebei 0+	2013-04-27-03	4	27	193134	T1	Terra firme	26.03	8.57	NA	NA	F	3	83	73	NA	NA	1.22	18.5	8.3
B. beebei 0+	2013-04-27-04	4	27	193632	T1	Terra firme	26.03	8.57	NA	NA	?	1	61	52	49	NA	0.48	NA	NA
B. beebei 0+	2013-04-27-06	4	27	195226	T1	Terra firme	26.03	8.57	NA	NA	?	1	80	66	56	NA	1.53	NA	6.3
B. verdii	2013-04-27-07	4	27	200402	T1	Terra firme	26.03	8.57	NA	NA	?	1	84	74	NA	NA	1.25	NA	6.7
B. verdii	2013-04-27-08	4	27	204211	T1	Terra firme	26.03	8.57	NA	NA	F	3	91	78	58	NA	1.68	27.1	14.4
B. beebei 0+	2013-04-27-10	4	27	205506	T1	Terra firme	26.03	8.57	NA	NA	M	2	79	67	NA	NA	1.1	0.9	4.2
B. beebei 1+	2013-04-27-11	4	27	210320	T1	Terra firme	26.03	8.57	NA	NA	M	2	213	166	NA	NA	17.1	7.8	85.5
B. verdii	2013-04-27-13	4	27	212104	T1	Terra firme	26.03	8.57	NA	NA	F	5	67	59	37	NA	0.81	4.8	3
B. beebei 0+	2013-04-27-14	4	27	212920	T1	Terra firme	26.03	8.57	NA	NA	?	1	76	65	NA	NA	0.87	NA	NA
B. verdii	2013-04-27-15	4	27	213709	T1	Terra firme	26.03	8.57	NA	NA	?	1	76	68	NA	NA	1	NA	NA
B. verdii	2013-04-27-16	4	27	214413	T1	Terra firme	26.03	8.57	NA	NA	?	1	72	63	NA	NA	0.85	NA	2.8
B. verdii	2013-04-27-17	4	27	215230	T1	Terra firme	26.03	8.57	NA	NA	?	1	57	49	NA	NA	0.46	NA	NA
B. verdii	2013-04-27-18	4	27	215919	T1	Terra firme	26.03	8.57	NA	NA	?	1	57	50	NA	NA	0.5	NA	NA
B. verdii	2013-04-27-19	4	27	220540	T1	Terra firme	26.03	8.57	NA	NA	?	1	58	51	NA	NA	0.51	NA	NA
B. beebei 0+	2013-04-27-21	4	27	222024	T1	Terra firme	26.03	8.57	NA	NA	?	1	75	61	NA	NA	0.78	NA	NA
B. verdii	2013-04-27-22	4	27	223344	T1	Terra firme	26.03	8.57	NA	NA	M	2	114	103	91	NA	3.23	NA	NA
B. verdii	2013-04-27-23	4	27	224048	T1	Terra firme	26.03	8.57	NA	NA	M	2	104	88	NA	NA	1.97	1.2	8.5
B. verdii	2013-04-27-24	4	27	225458	T1	Terra firme	26.03	8.57	NA	NA	?	1	80	70	NA	NA	1.02	NA	NA
B. verdii	2013-04-27-25	4	27	230033	T1	Terra firme	26.03	8.57	NA	NA	M	2	89	73	NA	NA	1.33	0.8	2.6
B. walteri	2013-05-02-03	5	2	193315	T3	Terra firme	25.6	11.06	NA	NA	?	1	148	103	NA	NA	2.71	NA	23.5
B. walteri	2013-05-02-04	5	2	194123	T3	Terra firme	25.6	11.06	NA	NA	M	2	141	102	NA	NA	3.13	1.4	27.4
B. beebei 0+	2013-05-02-06	5	2	200058	T3	Terra firme	25.6	11.06	NA	NA	F	3	103	83	NA	NA	1.85	12.5	7.3
B. walteri	2013-05-02-07	5	2	200553	T3	Terra firme	25.6	11.06	NA	NA	F	2	100	72	NA	NA	0.68	1.6	4.8
B. walteri	2013-05-02-09	5	2	201904	T3	Terra firme	25.6	11.06	NA	NA	?	1	85	59	NA	NA	0.57	NA	2.8
B. beebei 0+	2013-05-02-10	5	2	203455	T3	Terra firme	25.6	11.06	NA	NA	M	2	102	85	NA	NA	1.95	1.2	9.1
B. walteri	2013-05-02-11	5	2	204558	T3	Terra firme	25.6	11.06	NA	NA	?	1	91	63	NA	NA	0.52	NA	5.3
B. walteri	2013-05-02-12	5	2	210226	T3	Terra firme	25.6	11.06	NA	NA	?	1	100	69	NA	NA	0.79	NA	4.4
B. walteri	2013-05-02-13	5	2	211542	T3	Terra firme	25.6	11.06	NA	NA	F	3	145	94	NA	NA	2.37	54.1	17.1
B. walteri	2013-05-02-14	5	2	212550	T3	Terra firme	25.6	11.06	NA	NA	?	1	113	76	NA	NA	0.96	NA	NA
B. walteri	2013-05-02-15	5	2	213142	T3	Terra firme	25.6	11.06	NA	NA	?	1	140	103	NA	NA	2.66	NA	19.9
B. walteri	2013-05-02-16	5	2	213816	T3	Terra firme	25.6	11.06	NA	NA	F	5	106	77	NA	NA	1.3	7.5	12.4
B. walteri	2013-05-02-17	5	2	214921	T3	Terra firme	25.6	11.06	NA	NA	F	2	124	88	NA	NA	1.89	3	17.6
B. walteri	2013-05-02-18	5	2	215833	T3	Terra firme	25.6	11.06	NA	NA	?	1	107	73	NA	NA	0.87	NA	6.1
B. walteri	2013-05-02-19	5	2	220536	T3	Terra firme	25.6	11.06	NA	NA	M	2	150	100	NA	NA	2.46	5.5	22.4
B. walteri	2013-05-02-20	5	2	221637	T3	Terra firme	25.6	11.06	NA	NA	M	2	128	98	75	NA	2.6	0.8	21.6
B. walteri	2013-05-02-21	5	2	223214	T3	Terra firme	25.6	11.06	NA	NA	F	5	146	103	NA	NA	2.78	47.3	15.9
B. walteri	2013-05-02-24	5	2	225418	T3	Terra firme	25.6	11.06	NA	NA	?	1	105	75	NA	NA	1.02	NA	5.9
B. walteri	2013-05-02-25	5	2	230309	T3	Terra firme	25.6	11.06	NA	NA	M	2	164	113	93	NA	3.92	5.2	32.6
B. walteri	2013-05-02-26	5	2	231514	T3	Terra firme	25.6	11.06	NA	NA	?	1	85	59	NA	NA	0.49	NA	7.4
B. walteri	2013-05-02-27	5	2	232448	T3	Terra firme	25.6	11.06	NA	NA	?	1	75	53	NA	NA	0.34	NA	1.1
B. verdii	2013-05-04-01	5	4	193953	T1	Terra firme	26.3	8.31	NA	NA	F	5	85	72	46	NA	1.53	6	5.7
B. verdii	2013-05-04-03	5	4	195433	T1	Terra firme	26.3	8.31	NA	NA	M	3	101	88	82	NA	1.81	3.1	9.4
B. verdii	2013-05-04-05	5	4	200935	T1	Terra firme	26.3	8.31	NA	NA	M	2	75	67	NA	NA	1.03	3.1	5.2
B. verdii	2013-05-04-06	5	4	201700	T1	Terra firme	26.3	8.31	NA	NA	M	2	87	77	55	NA	1.6	1.7	7.7
B. verdii	2013-05-04-07	5	4	202441	T1	Terra firme	26.3	8.31	NA	NA	F	2	74	61	NA	NA	0.96	4.8	4.5
B. beebei 0+	2013-05-04-08	5	4	203153	T1	Terra firme	26.3	8.31	NA	NA	F	5	70	61	NA	NA	0.72	3.3	7.3
B. verdii	2013-05-04-09	5	4	203756	T1	Terra firme	26.3	8.31	NA	NA	F	5	84	71	NA	NA	1.29	22.4	12.2
B. verdii	2013-05-04-10	5	4	204713	T1	Terra firme	26.3	8.31	NA	NA	M	2	99	83	NA	NA	1.65	NA	NA
B. beebei 1+	2013-05-04-11	5	4	205343	T1	Terra firme	26.3	8.31	NA	NA	M	2	181	148	NA	NA	11.79	NA	NA
B. verdii	2013-05-04-12	5	4	210337	T1	Terra firme	26.3	8.31	NA	NA	?	1	88	74	NA	NA	1.36	NA	9.2
B. verdii	2013-05-04-13	5	4	210944	T1	Terra firme	26.3	8.31	NA	NA	F	5	72	61	NA	NA	0.86	6.6	11.7
B. verdii	2013-05-04-14	5	4	211624	T1	Terra firme	26.3	8.31	NA	NA	M	2	95	81	NA	NA	1.97	4.9	15.9
B. beebei 0+	2013-05-04-15	5	4	212433	T1	Terra firme	26.3	8.31	NA	NA	M	2	106	87	NA	NA	2.06	NA	NA
B. verdii	2013-05-04-16	5	4	213008	T1	Terra firme	26.3	8.31	NA	NA	M	2	80	71	54	NA	1.2	1.4	9
B. beebei 0+	2013-05-04-17	5	4	213552	T1	Terra firme	26.3	8.31	NA	NA	M	2	79	66	NA	NA	0.87	0.9	6.6
B. verdii	2013-05-04-18	5	4	214442	T1	Terra firme	26.3	8.31	NA	NA	F	5	89	74	NA	NA	1.25	21.6	7.8
B. verdii	2013-05-04-19	5	4	215438	T1	Terra firme	26.3	8.31	NA	NA	M	2	78	66	NA	NA	1.11	2.7	4.7
B. beebei 0+	2013-05-04-20	5	4	220204	T1	Terra firme	26.3	8.31	NA	NA	F	3	89	76	NA	NA	1.63	31.5	11.9
B. verdii	2013-05-04-21	5	4	220909	T1	Terra firme	26.3	8.31	NA	NA	M	2	100	80	NA	NA	1.65	5	11.9
B. beebei 0+	2013-05-04-22	5	4	221743	T1	Terra firme	26.3	8.31	NA	NA	M	2	84	76	NA	NA	1.33	3.6	8.7
B. verdii	2013-05-04-23	5	4	223045	T1	Terra firme	26.3	8.31	NA	NA	F	3	90	76	NA	NA	1.54	43.1	10.1
B. verdii	2013-05-06-01	5	6	191742	T1	Terra firme	26.4	7.52	NA	NA	F	5	86	73	NA	NA	1.24	8.7	12
B. verdii	2013-05-06-02	5	6	192427	T1	Terra firme	26.4	7.52	NA	NA	M	2	99	84	NA	NA	1.58	2.1	9.2
B. beebei 0+	2013-05-06-05	5	6	194318	T1	Terra firme	26.4	7.52	NA	NA	?	1	55	45	NA	NA	0.43	NA	3.7
B. beebei 0+	2013-05-06-06	5	6	195131	T1	Terra firme	26.4	7.52	NA	NA	?	1	89	71	NA	NA	0.99	NA	3.7
B. beebei 1+	2013-05-06-08	5	6	200350	T1	Terra firme	26.4	7.52	NA	NA	M	2	147	123	92	NA	8.45	6.7	24.3
B. verdii	2013-05-06-09	5	6	200849	T1	Terra firme	26.4	7.52	NA	NA	?	1	76	64	NA	NA	0.63	NA	3.3
B. verdii	2013-05-06-11	5	6	201958	T1	Terra firme	26.4	7.52	NA	NA	?	1	80	67	NA	NA	0.88	NA	5.4
B. verdii	2013-05-06-12	5	6	202505	T1	Terra firme	26.4	7.52	NA	NA	?	1	91	77	NA	NA	1.24	NA	5.6
B. beebei 0+	2013-05-06-13	5	6	203100	T1	Terra firme	26.4	7.52	NA	NA	F	2	70	59	NA	NA	0.61	4.4	5.5
B. verdii	2013-05-06-14	5	6	203610	T1	Terra firme	26.4	7.52	NA	NA	F	5	71	63	48	NA	0.88	5.6	10.3
B. verdii	2013-05-06-15	5	6	204140	T1	Terra firme	26.4	7.52	NA	NA	?	1	77	67	NA	NA	0.84	NA	5.6
B. verdii	2013-05-06-16	5	6	205443	T1	Terra firme	26.4	7.52	NA	NA	?	1	68	56	NA	NA	0.55	NA	2.5
B. verdii	2013-05-06-17	5	6	205629	T1	Terra firme	26.4	7.52	NA	NA	M	2	85	75	NA	NA	1.32	2.5	10.1
B. verdii	2013-05-06-18	5	6	210334	T1	Terra firme	26.4	7.52	NA	NA	M	2	87	75	NA	NA	1.12	1.5	4.8
B. beebei 0+	2013-05-06-19	5	6	211150	T1	Terra firme	26.4	7.52	NA	NA	M	2	64	55	NA	NA	0.56	0.7	3.6
B. verdii	2013-05-06-20	5	6	211621	T1	Terra firme	26.4	7.52	NA	NA	F	5	79	68	NA	NA	0.84	5.2	8.8
B. verdii	2013-05-06-21	5	6	212046	T1	Terra firme	26.4	7.52	NA	NA	M	2	85	75	NA	NA	1.24	0.1	2.9
B. beebei 0+	2013-05-06-23	5	6	213428	T1	Terra firme	26.4	7.52	NA	NA	F	3	92	78	NA	NA	1.72	29.6	9.4
B. beebei 0+	2013-05-06-24	5	6	214155	T1	Terra firme	26.4	7.52	NA	NA	?	1	63	52	NA	NA	0.47	NA	3.6
B. beebei 1+	2013-05-06-25	5	6	214716	T1	Terra firme	26.4	7.52	NA	NA	F	5	169	134	NA	NA	8.87	43.2	36.1
B. bennetti	2013-05-07-03	5	7	200053	F2	Floodplain	30.67	204	0.8	5.89	?	1	125	108	NA	NA	4.57	NA	46.3
B. bennetti	2013-05-07-04	5	7	201326	F2	Floodplain	30.67	204	0.8	5.89	?	1	65	60	NA	NA	0.82	6	NA
B. bennetti	2013-05-07-05	5	7	202846	F2	Floodplain	30.67	204	0.8	5.89	?	1	120	105	NA	NA	3.89	NA	22.8
B. bennetti	2013-05-07-07	5	7	204728	F2	Floodplain	30.67	204	0.8	5.89	?	1	83	75	NA	NA	1.37	NA	9
B. bennetti	2013-05-07-08	5	7	205828	F2	Floodplain	30.67	204	0.8	5.89	?	1	100	90	NA	NA	2.61	NA	14.1
B. bennetti	2013-05-07-09	5	7	211312	F2	Floodplain	30.67	204	0.8	5.89	F	5	135	120	117	NA	5.79	30.7	43.6
B. bennetti	2013-05-07-10	5	7	212224	F2	Floodplain	30.67	204	0.8	5.89	M	4	149	129	79	NA	8.06	18.3	40.3
B. bennetti	2013-05-07-11	5	7	213552	F2	Floodplain	30.67	204	0.8	5.89	?	1	112	101	NA	NA	4.26	NA	22.4
B. bennetti	2013-05-07-12	5	7	215030	F2	Floodplain	30.67	204	0.8	5.89	F	2	124	110	NA	NA	4.54	7.2	27.9
B. bennetti	2013-05-07-13	5	7	220322	F2	Floodplain	30.67	204	0.8	5.89	?	1	110	97	NA	NA	3.83	NA	20.9
B. bennetti	2013-05-07-14	5	7	221527	F2	Floodplain	30.67	204	0.8	5.89	?	1	101	89	NA	NA	2.9	NA	20.1
B. bennetti	2013-05-07-15	5	7	222923	F2	Floodplain	30.67	204	0.8	5.89	?	1	101	93	NA	NA	2.89	NA	13.3
B. bennetti	2013-05-07-16	5	7	223430	F2	Floodplain	30.67	204	0.8	5.89	?	1	114	101	98	NA	3.73	NA	14.7
B. bennetti	2013-05-07-17	5	7	224717	F2	Floodplain	30.67	204	0.8	5.89	?	1	105	91	NA	NA	2.78	NA	28
B. bennetti	2013-05-07-19	5	7	230623	F2	Floodplain	30.67	204	0.8	5.89	?	1	130	114	NA	NA	5.23	NA	30.6
B. bennetti	2013-05-07-20	5	7	231529	F2	Floodplain	30.67	204	0.8	5.89	?	1	121	106	NA	NA	4.69	NA	22.7
B. walteri	2013-05-09-01	5	9	191219	T4	Terra firme	26.6	10.37	2.6	5.02	F	5	153	101	NA	NA	2.59	11.5	18.9
B. walteri	2013-05-09-02	5	9	191817	T4	Terra firme	26.6	10.37	2.6	5.02	M	2	166	115	NA	NA	4.03	3.8	28.4
B. walteri	2013-05-09-04	5	9	193950	T4	Terra firme	26.6	10.37	2.6	5.02	?	1	104	76	104	103	1.11	NA	5.6
B. walteri	2013-05-09-05	5	9	194723	T4	Terra firme	26.6	10.37	2.6	5.02	F	5	109	85	64	NA	1.9	3.2	18.5
B. walteri	2013-05-09-06	5	9	195617	T4	Terra firme	26.6	10.37	2.6	5.02	?	1	101	72	NA	NA	1.02	NA	5.4
B. walteri	2013-05-09-07	5	9	200255	T4	Terra firme	26.6	10.37	2.6	5.02	F	5	139	94	NA	NA	2.77	3.8	21.6
B. walteri	2013-05-09-08	5	9	201159	T4	Terra firme	26.6	10.37	2.6	5.02	F	5	151	102	NA	NA	2.46	3.5	16.2
B. walteri	2013-05-09-09	5	9	202405	T4	Terra firme	26.6	10.37	2.6	5.02	F	2	93	69	NA	NA	0.91	1	5.8
B. walteri	2013-05-09-10	5	9	203112	T4	Terra firme	26.6	10.37	2.6	5.02	?	1	170	118	NA	NA	4.15	NA	33.4
B. walteri	2013-05-09-11	5	9	203506	T4	Terra firme	26.6	10.37	2.6	5.02	?	1	76	52	NA	NA	0.32	NA	NA
B. walteri	2013-05-09-12	5	9	204050	T4	Terra firme	26.6	10.37	2.6	5.02	?	1	84	60	NA	NA	0.45	NA	NA
B. walteri	2013-05-09-13	5	9	205041	T4	Terra firme	26.6	10.37	2.6	5.02	?	1	129	90	NA	NA	1.54	NA	5.5
B. walteri	2013-05-09-14	5	9	205626	T4	Terra firme	26.6	10.37	2.6	5.02	M	2	167	121	NA	NA	4.05	5.6	25.7
B. walteri	2013-05-09-15	5	9	210259	T4	Terra firme	26.6	10.37	2.6	5.02	F	2	112	82	59	NA	1.85	NA	NA
B. walteri	2013-05-09-16	5	9	211416	T4	Terra firme	26.6	10.37	2.6	5.02	F	5	116	92	NA	NA	2	2.6	14.4
B. walteri	2013-05-09-17	5	9	212119	T4	Terra firme	26.6	10.37	2.6	5.02	M	2	165	108	NA	NA	2.99	0.2	20.1
B. walteri	2013-05-09-18	5	9	213330	T4	Terra firme	26.6	10.37	2.6	5.02	?	1	128	86	NA	NA	1.67	NA	8.9
B. walteri	2013-05-09-19	5	9	213825	T4	Terra firme	26.6	10.37	2.6	5.02	M	2	161	112	NA	NA	3.14	4	30
B. walteri	2013-05-09-20	5	9	220015	T4	Terra firme	26.6	10.37	2.6	5.02	?	1	80	60	NA	NA	0.68	NA	3.5
B. walteri	2013-05-09-21	5	9	220542	T4	Terra firme	26.6	10.37	2.6	5.02	F	5	160	117	NA	NA	4.28	30.5	40.5
B. walteri	2013-05-09-22	5	9	221352	T4	Terra firme	26.6	10.37	2.6	5.02	M	2	183	120	NA	NA	4.01	2.2	34.4
B. walteri	2013-05-09-23	5	9	222256	T4	Terra firme	26.6	10.37	2.6	5.02	?	1	118	81	NA	NA	1.12	NA	NA
B. walteri	2013-05-09-24	5	9	223213	T4	Terra firme	26.6	10.37	2.6	5.02	M	2	181	122	NA	NA	4.06	3.8	33.2
B. walteri	2013-05-09-25	5	9	224324	T4	Terra firme	26.6	10.37	2.6	5.02	M	2	146	99	93	NA	2.42	1.9	12.1
B. walteri	2013-05-09-26	5	9	225412	T4	Terra firme	26.6	10.37	2.6	5.02	?	1	119	84	NA	NA	1.31	NA	7.7
B. walteri	2013-05-09-27	5	9	225923	T4	Terra firme	26.6	10.37	2.6	5.02	M	2	147	96	NA	NA	2.23	1.9	13.9
B. walteri	2013-05-09-28	5	9	230408	T4	Terra firme	26.6	10.37	2.6	5.02	F	5	128	89	NA	NA	1.93	3.7	13.6
B. sullivani	2013-05-10-01	5	10	191532	T3	Terra firme	25.4	8.78	NA	NA	?	1	71	60	NA	NA	0.64	NA	4
B. sullivani	2013-05-10-03	5	10	192519	T3	Terra firme	25.4	8.78	NA	NA	?	1	82	67	NA	NA	0.94	NA	2.2
B. sullivani	2013-05-10-04	5	10	193219	T3	Terra firme	25.4	8.78	NA	NA	?	1	70	58	NA	NA	0.59	NA	0.7
B. sullivani	2013-05-10-05	5	10	193758	T3	Terra firme	25.4	8.78	NA	NA	?	1	69	58	NA	NA	0.59	NA	3.5
B. sullivani	2013-05-10-07	5	10	194655	T3	Terra firme	25.4	8.78	NA	NA	?	1	108	97	NA	NA	2.76	NA	12.6
B. sullivani	2013-05-10-08	5	10	195556	T3	Terra firme	25.4	8.78	NA	NA	?	1	82	69	NA	NA	1.15	NA	5.3
B. sullivani	2013-05-10-09	5	10	200622	T3	Terra firme	25.4	8.78	NA	NA	?	1	91	76	NA	NA	1.31	NA	3.1
B. sullivani	2013-05-10-10	5	10	201408	T3	Terra firme	25.4	8.78	NA	NA	?	1	74	62	NA	NA	0.7	NA	3.8
B. sullivani	2013-05-10-11	5	10	201855	T3	Terra firme	25.4	8.78	NA	NA	F	2	80	66	NA	NA	0.95	0.3	1.4
B. sullivani	2013-05-10-12	5	10	203434	T3	Terra firme	25.4	8.78	NA	NA	?	1	66	55	NA	NA	0.51	NA	1
B. sullivani	2013-05-10-14	5	10	204942	T3	Terra firme	25.4	8.78	NA	NA	F	5	103	85	NA	NA	1.68	12.6	9.8
B. sullivani	2013-05-10-15	5	10	212752	T3	Terra firme	25.4	8.78	NA	NA	?	1	80	66	NA	NA	0.81	NA	2.5
B. sullivani	2013-05-10-17	5	10	215146	T3	Terra firme	25.4	8.78	NA	NA	?	1	68	56	NA	NA	0.54	NA	2.3
B. sullivani	2013-05-10-18	5	10	215808	T3	Terra firme	25.4	8.78	NA	NA	?	1	81	66	NA	NA	0.87	NA	2.8
B. sullivani	2013-05-10-19	5	10	220541	T3	Terra firme	25.4	8.78	NA	NA	F	2	106	89	NA	NA	2.02	3.3	8.2
B. sullivani	2013-05-10-21	5	10	223845	T3	Terra firme	25.4	8.78	NA	NA	?	1	66	55	NA	NA	0.46	NA	0.1
B. sullivani	2013-05-10-22	5	10	225143	T3	Terra firme	25.4	8.78	NA	NA	?	1	72	61	NA	NA	0.66	NA	4.6
B. sullivani	2013-05-10-23	5	10	225509	T3	Terra firme	25.4	8.78	NA	NA	?	1	82	68	NA	NA	0.95	NA	6.6
B. bennetti	2013-05-13-01	5	13	192419	F1	Floodplain	31.2	213	0.6	5.4	F	3	132	111	NA	NA	6.04	55.5	41.7
B. bennetti	2013-05-13-02	5	13	192937	F1	Floodplain	31.2	213	0.6	5.4	M	4	174	149	133	NA	11	10.1	55.3
B. bennetti	2013-05-13-04	5	13	194357	F1	Floodplain	31.2	213	0.6	5.4	?	1	117	102	NA	NA	3.93	NA	19.8
B. bennetti	2013-05-13-05	5	13	194910	F1	Floodplain	31.2	213	0.6	5.4	?	1	100	90	NA	NA	2.3	NA	14
B. bennetti	2013-05-13-06	5	13	200004	F1	Floodplain	31.2	213	0.6	5.4	M	2	181	152	NA	NA	9.19	17.7	43.1
B. bennetti	2013-05-13-07	5	13	201035	F1	Floodplain	31.2	213	0.6	5.4	?	1	99	88	NA	NA	2.54	NA	11.4
B. bennetti	2013-05-13-08	5	13	202050	F1	Floodplain	31.2	213	0.6	5.4	F	2	83	74	NA	NA	1.37	1.3	7
B. bennetti	2013-05-13-09	5	13	202856	F1	Floodplain	31.2	213	0.6	5.4	?	1	75	70	NA	NA	0.91	NA	5.7
B. bennetti	2013-05-13-10	5	13	204100	F1	Floodplain	31.2	213	0.6	5.4	F	2	116	103	NA	NA	3.34	2.2	22.9
B. bennetti	2013-05-13-11	5	13	205204	F1	Floodplain	31.2	213	0.6	5.4	?	1	109	96	NA	NA	3.25	NA	20.7
B. bennetti	2013-05-13-12	5	13	210027	F1	Floodplain	31.2	213	0.6	5.4	M	2	185	160	NA	NA	10.27	NA	NA
B. bennetti	2013-05-13-13	5	13	211337	F1	Floodplain	31.2	213	0.6	5.4	F	2	107	96	NA	NA	3.08	5.8	15.9
B. bennetti	2013-05-13-14	5	13	212529	F1	Floodplain	31.2	213	0.6	5.4	?	1	152	135	NA	NA	8.33	NA	54.6
B. bennetti	2013-05-13-15	5	13	214202	F1	Floodplain	31.2	213	0.6	5.4	M	2	163	141	NA	NA	8.54	4.2	52.6
B. bennetti	2013-05-13-16	5	13	215734	F1	Floodplain	31.2	213	0.6	5.4	F	2	165	144	NA	NA	9.23	83.2	94.8
B. bennetti	2013-05-13-17	5	13	222041	F1	Floodplain	31.2	213	0.6	5.4	F	5	158	139	NA	NA	10.05	34	106.5
B. bennetti	2013-05-13-19	5	13	230456	F1	Floodplain	31.2	213	0.6	5.4	F	5	158	135	NA	NA	7.79	25.7	47.5
B. bennetti	2013-05-13-20	5	13	232343	F1	Floodplain	31.2	213	0.6	5.4	F	5	131	113	NA	NA	5.78	32.3	38.1
B. bennetti	2013-05-13-21	5	13	233327	F1	Floodplain	31.2	213	0.6	5.4	?	1	131	111	NA	NA	5.53	NA	40.4
B. beebei 0+	2013-05-15-02	5	15	194555	T1	Terra firme	26.2	10.85	2.6	6.31	F	5	87	72	NA	NA	1.21	4.3	5.6
B. verdii	2013-05-15-03	5	15	195804	T1	Terra firme	26.2	10.85	2.6	6.31	M	2	104	94	NA	NA	1.97	1.5	7.9
B. verdii	2013-05-15-04	5	15	201445	T1	Terra firme	26.2	10.85	2.6	6.31	M	2	112	104	102	NA	3.06	2.2	10.7
B. beebei 0+	2013-05-15-06	5	15	202910	T1	Terra firme	26.2	10.85	2.6	6.31	F	5	94	81	NA	NA	1.78	6.5	6.3
B. beebei 0+	2013-05-15-07	5	15	204023	T1	Terra firme	26.2	10.85	2.6	6.31	F	5	93	81	NA	NA	2.01	17.6	10.1
B. beebei 0+	2013-05-15-08	5	15	204751	T1	Terra firme	26.2	10.85	2.6	6.31	F	5	104	88	NA	NA	2.55	13.4	11.3
B. beebei 0+	2013-05-15-09	5	15	205742	T1	Terra firme	26.2	10.85	2.6	6.31	F	3	102	87	NA	NA	2.63	62.3	20.4
B. verdii	2013-05-15-10	5	15	210806	T1	Terra firme	26.2	10.85	2.6	6.31	M	3	107	89	NA	NA	1.62	0.7	6.3
B. verdii	2013-05-15-11	5	15	213657	T1	Terra firme	26.2	10.85	2.6	6.31	M	3	135	109	NA	NA	3.83	6.7	17.3
B. beebei 0+	2013-05-15-12	5	15	215249	T1	Terra firme	26.2	10.85	2.6	6.31	?	1	61	53	NA	NA	0.42	NA	1.9
B. sullivani	2013-05-27-01	5	27	191351	T3	Terra firme	25	17.26	4.4	4.48	?	1	67	56	NA	NA	0.57	NA	3.8
B. sullivani	2013-05-27-02	5	27	192103	T3	Terra firme	25	17.26	4.4	4.48	?	1	55	47	NA	NA	0.34	NA	0.6
B. sullivani	2013-05-27-03	5	27	193122	T3	Terra firme	25	17.26	4.4	4.48	?	1	90	74	NA	NA	1.24	NA	4.8
B. sullivani	2013-05-27-04	5	27	193612	T3	Terra firme	25	17.26	4.4	4.48	?	1	81	68	NA	NA	0.99	NA	5.1
B. sullivani	2013-05-27-05	5	27	194250	T3	Terra firme	25	17.26	4.4	4.48	?	1	111	91	NA	NA	2.51	NA	14.7
B. sullivani	2013-05-27-06	5	27	194821	T3	Terra firme	25	17.26	4.4	4.48	?	1	70	58	NA	NA	0.62	NA	3
B. sullivani	2013-05-27-07	5	27	195653	T3	Terra firme	25	17.26	4.4	4.48	?	1	82	67	NA	NA	0.91	NA	4.2
B. sullivani	2013-05-27-08	5	27	201230	T3	Terra firme	25	17.26	4.4	4.48	?	1	75	62	NA	NA	0.73	NA	0.3
B. sullivani	2013-05-27-09	5	27	204155	T3	Terra firme	25	17.26	4.4	4.48	?	1	62	52	NA	NA	0.45	NA	NA
B. sullivani	2013-05-27-10	5	27	205208	T3	Terra firme	25	17.26	4.4	4.48	F	2	82	68	NA	NA	1.03	0.5	5.1
B. sullivani	2013-05-27-11	5	27	205641	T3	Terra firme	25	17.26	4.4	4.48	?	1	111	88	NA	NA	2.66	NA	13.7
B. sullivani	2013-05-27-12	5	27	215636	T3	Terra firme	25	17.26	4.4	4.48	?	1	80	68	NA	NA	0.92	NA	2.5
B. sullivani	2013-05-27-13	5	27	220638	T3	Terra firme	25	17.26	4.4	4.48	?	1	80	66	NA	NA	0.95	NA	4.7
B. benjamini	2013-05-28-01	5	28	191139	T2	Terra firme	25.8	12.76	2	4.87	?	1	124	97	NA	NA	2.29	NA	17.4
B. sullivani	2013-05-28-02	5	28	191537	T2	Terra firme	25.8	12.76	2	4.87	?	1	112	92	NA	NA	2.19	NA	12.1
B. benjamini	2013-05-28-03	5	28	192103	T2	Terra firme	25.8	12.76	2	4.87	?	1	115	91	NA	NA	2.05	NA	11.7
B. benjamini	2013-05-28-05	5	28	193221	T2	Terra firme	25.8	12.76	2	4.87	?	1	127	101	NA	NA	2.64	NA	12.3
B. benjamini	2013-05-28-07	5	28	201114	T2	Terra firme	25.8	12.76	2	4.87	?	1	120	93	NA	NA	1.81	NA	9.4
B. sullivani	2013-05-28-08	5	28	201601	T2	Terra firme	25.8	12.76	2	4.87	?	1	78	65	NA	NA	0.75	NA	2.3
B. benjamini	2013-05-28-10	5	28	203745	T2	Terra firme	25.8	12.76	2	4.87	?	1	94	75	NA	NA	1.06	NA	5.1
B. bennetti	2013-05-30-01	5	30	193018	F2	Floodplain	30	162	0.4	4.8	?	1	85	77	NA	NA	1.52	NA	8.8
B. bennetti	2013-05-30-02	5	30	193411	F2	Floodplain	30	162	0.4	4.8	F	5	150	127	NA	NA	7.21	32.2	34
B. bennetti	2013-05-30-03	5	30	194025	F2	Floodplain	30	162	0.4	4.8	?	1	101	89	NA	NA	2.55	NA	11.4
B. bennetti	2013-05-30-04	5	30	194730	F2	Floodplain	30	162	0.4	4.8	?	1	143	125	NA	NA	6.89	NA	54.4
B. bennetti	2013-05-30-05	5	30	195227	F2	Floodplain	30	162	0.4	4.8	M	3	168	146	154	NA	9.13	3.5	47.1
B. bennetti	2013-05-30-06	5	30	195701	F2	Floodplain	30	162	0.4	4.8	?	1	93	83	NA	NA	1.67	NA	9.2
B. bennetti	2013-05-30-07	5	30	200520	F2	Floodplain	30	162	0.4	4.8	M	2	183	156	NA	NA	10.66	NA	NA
B. bennetti	2013-05-30-09	5	30	202136	F2	Floodplain	30	162	0.4	4.8	?	1	139	121	NA	NA	7.09	NA	23.9
B. bennetti	2013-05-30-10	5	30	202904	F2	Floodplain	30	162	0.4	4.8	M	2	172	145	NA	NA	9.71	8.1	57.3
B. bennetti	2013-05-30-11	5	30	205641	F2	Floodplain	30	162	0.4	4.8	?	1	127	113	NA	NA	4.88	NA	NA
B. bennetti	2013-05-30-12	5	30	211314	F2	Floodplain	30	162	0.4	4.8	F	3	146	130	NA	NA	8.65	222.7	83.5
B. bennetti	2013-05-30-14	5	30	214318	F2	Floodplain	30	162	0.4	4.8	F	5	158	140	NA	NA	8.91	35.2	73.5
B. bennetti	2013-05-30-15	5	30	222908	F2	Floodplain	30	162	0.4	4.8	M	2	165	140	110	NA	8.15	12.9	63.5
B. bennetti	2013-05-30-17	5	30	232359	F2	Floodplain	30	162	0.4	4.8	F	5	147	128	NA	NA	6.49	30.5	50.4
B. bennetti	2013-05-30-18	5	30	234444	F2	Floodplain	30	162	0.4	4.8	?	1	125	110	NA	NA	4.39	NA	14.7
B. bennetti	2013-05-30-19	5	30	926	F2	Floodplain	30	162	0.4	4.8	F	5	153	135	NA	NA	8.36	15.4	58.8
B. beebei 0+	2013-06-03-01	6	3	192342	T1	Terra firme	27.4	8.47	NA	NA	?	1	88	73	NA	NA	1.52	NA	8.1
B. verdii	2013-06-03-02	6	3	193020	T1	Terra firme	27.4	8.47	NA	NA	?	1	88	75	NA	NA	1.81	NA	7.7
B. verdii	2013-06-03-03	6	3	193625	T1	Terra firme	27.4	8.47	NA	NA	?	1	75	66	NA	NA	1.29	NA	4.7
B. verdii	2013-06-03-04	6	3	194549	T1	Terra firme	27.4	8.47	NA	NA	F	3	91	78	54	NA	1.93	17.3	10.5
B. verdii	2013-06-03-05	6	3	195130	T1	Terra firme	27.4	8.47	NA	NA	?	1	63	54	NA	NA	0.55	NA	0.4
B. beebei 0+	2013-06-03-06	6	3	200149	T1	Terra firme	27.4	8.47	NA	NA	?	1	98	80	NA	NA	1.76	NA	6.7
B. verdii	2013-06-03-07	6	3	201311	T1	Terra firme	27.4	8.47	NA	NA	M	2	93	82	91	NA	2.02	1.1	6.7
B. verdii	2013-06-03-08	6	3	202950	T1	Terra firme	27.4	8.47	NA	NA	?	1	101	86	NA	NA	2.26	NA	11.5
B. beebei 0+	2013-06-03-10	6	3	205323	T1	Terra firme	27.4	8.47	NA	NA	?	1	92	77	NA	NA	1.58	NA	9.2
B. verdii	2013-06-03-11	6	3	210415	T1	Terra firme	27.4	8.47	NA	NA	M	2	103	88	75	NA	2.6	1.8	11.9
B. beebei 0+	2013-06-03-12	6	3	211135	T1	Terra firme	27.4	8.47	NA	NA	M	2	106	89	65	NA	2.27	1.3	8.3
B. beebei 0+	2013-06-03-13	6	3	212203	T1	Terra firme	27.4	8.47	NA	NA	?	1	71	60	NA	NA	0.78	NA	2.3
B. walteri	2013-06-12-01	6	12	191315	T4	Terra firme	27.1	9.67	1.8	5.3	?	1	78	60	NA	NA	0.54	NA	4.1
B. walteri	2013-06-12-02	6	12	195053	T4	Terra firme	27.1	9.67	1.8	5.3	?	1	120	96	NA	118	2.38	NA	19.1
B. walteri	2013-06-12-03	6	12	200107	T4	Terra firme	27.1	9.67	1.8	5.3	F	2	129	88	NA	NA	1.84	2.8	14.1
B. walteri	2013-06-12-04	6	12	200712	T4	Terra firme	27.1	9.67	1.8	5.3	?	1	131	92	NA	NA	1.93	NA	NA
B. walteri	2013-06-12-05	6	12	201607	T4	Terra firme	27.1	9.67	1.8	5.3	?	1	128	92	NA	NA	2.02	NA	13.5
B. walteri	2013-06-12-06	6	12	202549	T4	Terra firme	27.1	9.67	1.8	5.3	?	1	139	94	NA	NA	2.26	NA	22.4
B. walteri	2013-06-12-07	6	12	203536	T4	Terra firme	27.1	9.67	1.8	5.3	?	1	146	102	NA	NA	2.97	NA	20
B. walteri	2013-06-12-08	6	12	205911	T4	Terra firme	27.1	9.67	1.8	5.3	?	1	131	89	NA	NA	1.68	NA	NA
B. walteri	2013-06-12-09	6	12	210930	T4	Terra firme	27.1	9.67	1.8	5.3	?	1	132	95	NA	NA	2.29	NA	20.9
B. walteri	2013-06-12-10	6	12	212351	T4	Terra firme	27.1	9.67	1.8	5.3	F	2	104	83	NA	NA	1.32	2.3	12.1
B. walteri	2013-06-12-12	6	12	214135	T4	Terra firme	27.1	9.67	1.8	5.3	M	2	138	101	NA	NA	2.1	1.2	9.5
B. walteri	2013-06-12-13	6	12	215312	T4	Terra firme	27.1	9.67	1.8	5.3	?	1	128	93	NA	NA	2.03	NA	15.4
B. walteri	2013-06-12-14	6	12	220850	T4	Terra firme	27.1	9.67	1.8	5.3	?	1	144	102	NA	NA	2.79	NA	22.2
B. walteri	2013-06-12-15	6	12	222234	T4	Terra firme	27.1	9.67	1.8	5.3	F	5	125	90	67	NA	2.04	8.1	23.9
B. walteri	2013-06-12-16	6	12	223613	T4	Terra firme	27.1	9.67	1.8	5.3	?	1	74	50	NA	NA	0.41	NA	3
B. walteri	2013-06-12-17	6	12	224615	T4	Terra firme	27.1	9.67	1.8	5.3	?	1	94	66	NA	NA	0.87	NA	9.8
B. walteri	2013-06-12-19	6	12	230700	T4	Terra firme	27.1	9.67	1.8	5.3	?	1	108	71	NA	NA	1	NA	5.4
B. walteri	2013-06-12-20	6	12	231357	T4	Terra firme	27.1	9.67	1.8	5.3	?	1	113	72	NA	NA	1.04	NA	5.9
B. walteri	2013-06-12-21	6	12	232844	T4	Terra firme	27.1	9.67	1.8	5.3	?	1	121	86	NA	NA	1.83	NA	12.9
B. walteri	2013-06-12-22	6	12	233805	T4	Terra firme	27.1	9.67	1.8	5.3	?	1	141	103	NA	NA	3.38	NA	18.3
B. walteri	2013-06-12-23	6	12	234804	T4	Terra firme	27.1	9.67	1.8	5.3	F	5	138	107	NA	NA	3.12	15.9	28.7
B. sullivani	2013-06-14-01	6	14	192449	T2	Terra firme	25.2	21.7	1.6	5.04	F	2	85	71	NA	NA	1.09	2.5	7.4
B. benjamini	2013-06-14-02	6	14	193500	T2	Terra firme	25.2	21.7	1.6	5.04	?	1	88	76	NA	NA	1	NA	5.2
B. sullivani	2013-06-14-05	6	14	201303	T2	Terra firme	25.2	21.7	1.6	5.04	?	1	77	65	NA	NA	0.8	NA	6.5
B. sullivani	2013-06-14-06	6	14	202315	T2	Terra firme	25.2	21.7	1.6	5.04	?	1	111	89	NA	NA	2.41	NA	9.3
B. sullivani	2013-06-14-07	6	14	204155	T2	Terra firme	25.2	21.7	1.6	5.04	?	1	87	71	NA	NA	1.07	NA	4.9
B. beebei 0+	2013-06-14-08	6	14	205032	T2	Terra firme	25.2	21.7	1.6	5.04	F	2	107	88	NA	NA	2.25	2.1	7.4
B. benjamini	2013-06-14-09	6	14	210314	T2	Terra firme	25.2	21.7	1.6	5.04	F	5	108	87	NA	NA	1.82	1.5	10
B. sullivani	2013-06-14-10	6	14	211414	T2	Terra firme	25.2	21.7	1.6	5.04	?	1	118	98	NA	NA	2.28	NA	9.8
B. sullivani	2013-06-14-11	6	14	220414	T2	Terra firme	25.2	21.7	1.6	5.04	?	1	111	91	NA	NA	2.27	NA	9.4
B. verdii	2013-06-14-12	6	14	221211	T2	Terra firme	25.2	21.7	1.6	5.04	?	1	83	72	NA	NA	1.31	NA	4.3
B. sullivani	2013-06-14-13	6	14	222253	T2	Terra firme	25.2	21.7	1.6	5.04	?	1	86	73	NA	NA	1.17	NA	4.4
B. sullivani	2013-06-14-14	6	14	223636	T2	Terra firme	25.2	21.7	1.6	5.04	?	1	85	73	NA	NA	1.13	NA	4.2
B. walteri	2013-06-19-01	6	19	190438	T4	Terra firme	26.1	10.83	NA	NA	F	4	163	117	NA	NA	4.51	93.3	47.2
B. walteri	2013-06-19-02	6	19	191502	T4	Terra firme	26.1	10.83	NA	NA	F	4	151	111	NA	NA	3.37	77.1	32
B. walteri	2013-06-19-03	6	19	192652	T4	Terra firme	26.1	10.83	NA	NA	?	1	109	80	NA	NA	1.12	NA	10.8
B. walteri	2013-06-19-04	6	19	193403	T4	Terra firme	26.1	10.83	NA	NA	F	5	133	93	NA	NA	2.54	10.7	28.9
B. walteri	2013-06-19-05	6	19	194229	T4	Terra firme	26.1	10.83	NA	NA	M	2	149	115	149	NA	4.66	5.6	41.5
B. walteri	2013-06-19-06	6	19	195823	T4	Terra firme	26.1	10.83	NA	NA	M	3	160	115	NA	NA	3.51	7.9	24.5
B. walteri	2013-06-19-07	6	19	200304	T4	Terra firme	26.1	10.83	NA	NA	F	3	150	104	NA	NA	3.18	65.8	33.4
B. walteri	2013-06-19-08	6	19	200903	T4	Terra firme	26.1	10.83	NA	NA	F	5	125	91	72	NA	2.17	12.2	26.5
B. walteri	2013-06-19-09	6	19	202436	T4	Terra firme	26.1	10.83	NA	NA	?	1	137	96	NA	NA	2.04	NA	18.8
B. walteri	2013-06-19-10	6	19	203420	T4	Terra firme	26.1	10.83	NA	NA	F	5	122	93	NA	NA	2.02	8.4	9.6
B. walteri	2013-06-19-11	6	19	205151	T4	Terra firme	26.1	10.83	NA	NA	?	1	113	81	113	112	1.17	NA	11.5
B. walteri	2013-06-19-12	6	19	210011	T4	Terra firme	26.1	10.83	NA	NA	?	1	106	74	NA	NA	0.97	NA	8.6
B. walteri	2013-06-19-13	6	19	214936	T4	Terra firme	26.1	10.83	NA	NA	?	1	93	64	NA	NA	0.6	NA	6.6
B. walteri	2013-06-19-14	6	19	215706	T4	Terra firme	26.1	10.83	NA	NA	?	1	115	83	NA	NA	1.36	NA	17.9
B. walteri	2013-06-19-15	6	19	220255	T4	Terra firme	26.1	10.83	NA	NA	?	1	149	102	NA	NA	2.4	NA	21.9
B. walteri	2013-06-19-16	6	19	221556	T4	Terra firme	26.1	10.83	NA	NA	?	1	150	105	NA	NA	2.84	NA	26.1
B. walteri	2013-06-19-17	6	19	222145	T4	Terra firme	26.1	10.83	NA	NA	M	2	157	109	NA	NA	3.31	5.9	26.9
B. walteri	2013-06-19-18	6	19	223627	T4	Terra firme	26.1	10.83	NA	NA	?	1	106	77	NA	NA	1.11	NA	12.8
B. walteri	2013-06-19-19	6	19	225041	T4	Terra firme	26.1	10.83	NA	NA	?	1	116	94	NA	NA	2.83	NA	9.4
B. walteri	2013-06-19-20	6	19	230018	T4	Terra firme	26.1	10.83	NA	NA	F	5	128	102	128	NA	2.56	11.6	20.8
B. beebei 1+	2013-06-25-01	6	25	190138	T3	Terra firme	26.4	13.63	1.8	5.01	F	5	148	121	NA	NA	6.62	10.9	22.6
B. sullivani	2013-06-25-04	6	25	200404	T3	Terra firme	26.4	13.63	1.8	5.01	F	2	120	98	NA	NA	3.18	5.2	10.1
B. benjamini	2013-06-25-08	6	25	205806	T3	Terra firme	26.4	13.63	1.8	5.01	?	1	117	96	NA	NA	2.06	NA	6.4
B. benjamini	2013-06-25-09	6	25	210946	T3	Terra firme	26.4	13.63	1.8	5.01	?	1	109	88	NA	NA	1.76	NA	6.8
B. benjamini	2013-06-25-11	6	25	212131	T3	Terra firme	26.4	13.63	1.8	5.01	F	2	114	91	NA	NA	1.91	1.8	13
B. benjamini	2013-06-25-12	6	25	213055	T3	Terra firme	26.4	13.63	1.8	5.01	?	1	91	74	NA	NA	1.09	NA	6.3
B. sullivani	2013-06-25-13	6	25	214436	T3	Terra firme	26.4	13.63	1.8	5.01	F	2	86	72	NA	NA	1.29	0.4	4.8
B. benjamini	2013-06-25-14	6	25	221203	T3	Terra firme	26.4	13.63	1.8	5.01	F	2	98	80	NA	NA	1.44	2.7	6.7
B. benjamini	2013-06-25-15	6	25	222132	T3	Terra firme	26.4	13.63	1.8	5.01	F	2	105	84	NA	NA	1.51	1.1	6.4
B. benjamini	2013-06-25-16	6	25	223140	T3	Terra firme	26.4	13.63	1.8	5.01	?	1	120	96	NA	NA	2.68	NA	16.1
B. benjamini	2013-06-25-17	6	25	224415	T3	Terra firme	26.4	13.63	1.8	5.01	F	5	107	89	NA	NA	1.84	3.5	8.9
B. benjamini	2013-06-25-18	6	25	230017	T3	Terra firme	26.4	13.63	1.8	5.01	?	1	91	76	NA	NA	1.16	NA	NA
B. benjamini	2013-06-25-19	6	25	230810	T3	Terra firme	26.4	13.63	1.8	5.01	?	1	130	105	NA	NA	2.82	NA	23.1
B. sullivani	2013-06-25-20	6	25	231403	T3	Terra firme	26.4	13.63	1.8	5.01	?	1	117	94	NA	NA	2.31	NA	11.5
B. verdii	2013-06-26-01	6	26	190610	T1	Terra firme	26.7	7.1	3.6	5.34	F	5	103	90	NA	NA	2.2	9.4	9.6
B. verdii	2013-06-26-02	6	26	191248	T1	Terra firme	26.7	7.1	3.6	5.34	M	2	122	107	NA	NA	2.96	3.6	15.3
B. verdii	2013-06-26-03	6	26	191742	T1	Terra firme	26.7	7.1	3.6	5.34	?	1	82	70	NA	NA	1.08	NA	5.9
B. verdii	2013-06-26-04	6	26	192245	T1	Terra firme	26.7	7.1	3.6	5.34	M	2	98	82	NA	NA	1.57	0.5	14.2
B. verdii	2013-06-26-05	6	26	193224	T1	Terra firme	26.7	7.1	3.6	5.34	?	1	76	64	NA	NA	1.07	NA	4.5
B. verdii	2013-06-26-06	6	26	194100	T1	Terra firme	26.7	7.1	3.6	5.34	F	5	91	82	78	NA	1.5	6.7	7.3
B. verdii	2013-06-26-07	6	26	194652	T1	Terra firme	26.7	7.1	3.6	5.34	?	1	84	72	NA	NA	1.54	NA	6
B. verdii	2013-06-26-08	6	26	195115	T1	Terra firme	26.7	7.1	3.6	5.34	M	2	91	83	67	NA	2.74	3.4	9.5
B. beebei 0+	2013-06-26-09	6	26	195646	T1	Terra firme	26.7	7.1	3.6	5.34	?	1	79	68	NA	NA	0.84	NA	6.6
B. verdii	2013-06-26-10	6	26	200141	T1	Terra firme	26.7	7.1	3.6	5.34	F	5	81	72	58	NA	1.54	14.7	6.8
B. verdii	2013-06-26-11	6	26	200803	T1	Terra firme	26.7	7.1	3.6	5.34	F	2	89	77	NA	NA	1.34	8.4	12
B. verdii	2013-06-26-12	6	26	201344	T1	Terra firme	26.7	7.1	3.6	5.34	F	5	95	80	NA	NA	1.6	26.3	7.8
B. verdii	2013-06-26-13	6	26	202032	T1	Terra firme	26.7	7.1	3.6	5.34	?	1	88	76	NA	NA	1.25	NA	5.7
B. verdii	2013-06-26-14	6	26	202626	T1	Terra firme	26.7	7.1	3.6	5.34	?	1	79	61	NA	60	0.98	NA	NA
B. verdii	2013-06-26-15	6	26	203035	T1	Terra firme	26.7	7.1	3.6	5.34	F	3	104	87	NA	NA	2.16	30	15.3
B. beebei 0+	2013-06-26-16	6	26	203819	T1	Terra firme	26.7	7.1	3.6	5.34	F	5	97	85	NA	NA	2.41	31.3	13.9
B. verdii	2013-06-26-17	6	26	204359	T1	Terra firme	26.7	7.1	3.6	5.34	?	1	70	59	NA	NA	0.87	NA	7.7
B. verdii	2013-06-26-19	6	26	205617	T1	Terra firme	26.7	7.1	3.6	5.34	?	1	76	64	NA	NA	0.99	NA	3.5
B. verdii	2013-06-26-20	6	26	210733	T1	Terra firme	26.7	7.1	3.6	5.34	M	2	71	64	47	NA	0.99	0.6	6.8
B. beebei 0+	2013-06-26-22	6	26	211756	T1	Terra firme	26.7	7.1	3.6	5.34	M	2	92	77	NA	NA	1.46	0.7	5.9
B. beebei 0+	2013-06-26-23	6	26	212702	T1	Terra firme	26.7	7.1	3.6	5.34	?	1	41	40	NA	NA	0.29	NA	NA
B. beebei 1+	2013-06-26-24	6	26	213327	T1	Terra firme	26.7	7.1	3.6	5.34	M	3	166	144	123	NA	11.09	4.6	37.3
B. verdii	2013-06-26-25	6	26	214000	T1	Terra firme	26.7	7.1	3.6	5.34	F	3	80	67	42	NA	1.64	43.7	6.1
B. beebei 0+	2013-06-26-26	6	26	214950	T1	Terra firme	26.7	7.1	3.6	5.34	M	3	92	75	NA	NA	1.92	1	6.2
B. beebei 0+	2013-06-26-27	6	26	215558	T1	Terra firme	26.7	7.1	3.6	5.34	F	5	85	70	NA	NA	1.21	14.2	8.1
B. verdii	2013-06-26-28	6	26	220427	T1	Terra firme	26.7	7.1	3.6	5.34	M	2	99	83	68	NA	2.19	1.6	6.6
B. beebei 0+	2013-06-26-30	6	26	221714	T1	Terra firme	26.7	7.1	3.6	5.34	F	5	95	85	NA	NA	2.49	23.8	10.9
B. beebei 1+	2013-06-26-31	6	26	222105	T1	Terra firme	26.7	7.1	3.6	5.34	M	3	172	153	131	NA	13.58	8.6	78.5
B. beebei 0+	2013-06-26-32	6	26	223239	T1	Terra firme	26.7	7.1	3.6	5.34	?	1	61	52	NA	NA	0.55	NA	1.6
B. beebei 0+	2013-06-26-33	6	26	223641	T1	Terra firme	26.7	7.1	3.6	5.34	?	1	62	52	NA	NA	0.64	NA	1.8
B. beebei 0+	2013-06-26-34	6	26	224308	T1	Terra firme	26.7	7.1	3.6	5.34	?	1	72	60	52	NA	0.93	NA	2.7
B. verdii	2013-06-26-35	6	26	224702	T1	Terra firme	26.7	7.1	3.6	5.34	M	2	97	80	NA	NA	2.06	1.1	7.9
B. benjamini	2013-06-27-01	6	27	191250	T2	Terra firme	26.4	14.83	NA	NA	?	1	112	94	NA	NA	2.31	NA	13.4
B. beebei 1+	2013-06-27-02	6	27	192321	T2	Terra firme	26.4	14.83	NA	NA	?	1	177	146	NA	NA	14.36	NA	63.9
B. benjamini	2013-06-27-03	6	27	193127	T2	Terra firme	26.4	14.83	NA	NA	F	5	110	90	NA	NA	2.06	5.4	10.1
B. benjamini	2013-06-27-04	6	27	194054	T2	Terra firme	26.4	14.83	NA	NA	F	2	98	79	NA	NA	1.43	3.3	9.8
B. benjamini	2013-06-27-05	6	27	194836	T2	Terra firme	26.4	14.83	NA	NA	?	1	97	74	NA	NA	1.15	NA	3.8
B. benjamini	2013-06-27-07	6	27	201033	T2	Terra firme	26.4	14.83	NA	NA	?	1	109	90	NA	NA	1.62	NA	6.7
B. beebei 1+	2013-06-27-08	6	27	201728	T2	Terra firme	26.4	14.83	NA	NA	M	2	225	177	NA	NA	24.76	7.7	77.4
B. sullivani	2013-06-27-09	6	27	202334	T2	Terra firme	26.4	14.83	NA	NA	?	1	124	102	NA	NA	3.62	NA	17.3
B. benjamini	2013-06-27-10	6	27	204723	T2	Terra firme	26.4	14.83	NA	NA	?	1	97	78	NA	NA	1.42	NA	5.4
B. sullivani	2013-06-27-11	6	27	205610	T2	Terra firme	26.4	14.83	NA	NA	F	2	111	90	NA	NA	2.52	2.3	12
B. beebei 1+	2013-06-27-12	6	27	211214	T2	Terra firme	26.4	14.83	NA	NA	M	2	212	182	NA	NA	27.29	11.3	86.7
B. sullivani	2013-06-27-13	6	27	211853	T2	Terra firme	26.4	14.83	NA	NA	?	1	112	91	NA	NA	2.21	NA	NA
B. benjamini	2013-06-27-14	6	27	212500	T2	Terra firme	26.4	14.83	NA	NA	?	1	109	86	NA	NA	1.73	NA	7.3
B. benjamini	2013-06-27-15	6	27	213121	T2	Terra firme	26.4	14.83	NA	NA	F	2	96	78	NA	NA	1.24	1	5.2
B. benjamini	2013-06-27-16	6	27	213543	T2	Terra firme	26.4	14.83	NA	NA	?	1	103	82	NA	NA	1.53	NA	5.9
B. sullivani	2013-06-27-17	6	27	214109	T2	Terra firme	26.4	14.83	NA	NA	F	2	120	100	NA	NA	2.82	5.9	13.8
B. benjamini	2013-06-27-18	6	27	214625	T2	Terra firme	26.4	14.83	NA	NA	?	1	90	72	NA	NA	1.1	NA	5.6
B. benjamini	2013-06-27-19	6	27	215159	T2	Terra firme	26.4	14.83	NA	NA	?	1	87	71	NA	NA	0.88	NA	5.4
B. benjamini	2013-06-27-20	6	27	215704	T2	Terra firme	26.4	14.83	NA	NA	?	1	118	98	NA	NA	2.6	NA	15.1
B. beebei 1+	2013-06-27-22	6	27	223342	T2	Terra firme	26.4	14.83	NA	NA	?	1	204	164	NA	NA	19.18	NA	NA
B. benjamini	2013-06-27-23	6	27	223726	T2	Terra firme	26.4	14.83	NA	NA	?	1	104	83	NA	NA	1.49	NA	7.4
B. benjamini	2013-06-27-24	6	27	224229	T2	Terra firme	26.4	14.83	NA	NA	?	1	100	79	NA	NA	1.49	NA	2.8
B. benjamini	2013-06-27-25	6	27	225027	T2	Terra firme	26.4	14.83	NA	NA	?	1	103	81	NA	NA	1.62	NA	7.1
B. beebei 0+	2013-06-28-02	6	28	191645	T1	Terra firme	26.9	9.25	NA	NA	?	1	69	59	NA	NA	0.68	NA	2.8
B. verdii	2013-06-28-03	6	28	192137	T1	Terra firme	26.9	9.25	NA	NA	F	3	96	79	NA	NA	1.6	15.2	9.5
B. beebei 0+	2013-06-28-04	6	28	193424	T1	Terra firme	26.9	9.25	NA	NA	?	1	80	69	NA	NA	1.05	NA	6.8
B. beebei 0+	2013-06-28-05	6	28	193822	T1	Terra firme	26.9	9.25	NA	NA	F	3	78	68	NA	NA	1.07	17.9	8.8
B. beebei 0+	2013-06-28-06	6	28	194339	T1	Terra firme	26.9	9.25	NA	NA	?	1	89	73	NA	NA	1.29	NA	6.9
B. beebei 0+	2013-06-28-07	6	28	194754	T1	Terra firme	26.9	9.25	NA	NA	F	3	96	78	NA	NA	1.71	24.3	19.1
B. verdii	2013-06-28-08	6	28	195342	T1	Terra firme	26.9	9.25	NA	NA	M	2	89	78	NA	NA	1.63	1.9	9.1
B. verdii	2013-06-28-09	6	28	200142	T1	Terra firme	26.9	9.25	NA	NA	M	3	123	103	NA	NA	2.79	2.3	11.5
B. beebei 0+	2013-06-28-10	6	28	200556	T1	Terra firme	26.9	9.25	NA	NA	M	2	94	76	NA	NA	1.71	0.8	6.8
B. verdii	2013-06-28-11	6	28	201030	T1	Terra firme	26.9	9.25	NA	NA	M	2	95	83	49	NA	1.68	1.2	8.7
B. verdii	2013-06-28-12	6	28	202202	T1	Terra firme	26.9	9.25	NA	NA	M	2	91	78	66	NA	2.49	2.1	10.4
B. verdii	2013-06-28-13	6	28	202933	T1	Terra firme	26.9	9.25	NA	NA	M	2	111	96	NA	NA	2.72	2.4	12.8
B. verdii	2013-06-28-14	6	28	203541	T1	Terra firme	26.9	9.25	NA	NA	F	3	98	83	NA	NA	1.96	21.9	18.7
B. beebei 0+	2013-06-28-15	6	28	204337	T1	Terra firme	26.9	9.25	NA	NA	F	2	85	72	NA	NA	1.47	NA	NA
B. beebei 0+	2013-06-28-16	6	28	205127	T1	Terra firme	26.9	9.25	NA	NA	F	2	82	70	NA	NA	1.22	1.7	8.4
B. beebei 0+	2013-06-28-17	6	28	205950	T1	Terra firme	26.9	9.25	NA	NA	F	5	76	64	47	NA	1.1	4.8	6.3
B. beebei 0+	2013-06-28-18	6	28	210923	T1	Terra firme	26.9	9.25	NA	NA	M	2	96	84	53	NA	2.36	2.1	7.6
B. beebei 0+	2013-06-28-19	6	28	212458	T1	Terra firme	26.9	9.25	NA	NA	F	3	74	62	NA	NA	0.97	4.8	9.4
B. beebei 0+	2013-06-28-20	6	28	213639	T1	Terra firme	26.9	9.25	NA	NA	F	5	93	80	NA	NA	1.7	13.3	14.3
B. verdii	2013-06-28-21	6	28	214929	T1	Terra firme	26.9	9.25	NA	NA	M	2	115	95	NA	NA	3.01	3.1	17.6
B. beebei 0+	2013-06-28-22	6	28	215936	T1	Terra firme	26.9	9.25	NA	NA	?	1	77	64	NA	NA	0.87	NA	2.6
B. beebei 0+	2013-06-28-23	6	28	221018	T1	Terra firme	26.9	9.25	NA	NA	M	2	95	81	NA	NA	1.51	3.3	10.9
B. beebei 1+	2013-06-28-24	6	28	222036	T1	Terra firme	26.9	9.25	NA	NA	M	2	183	152	NA	NA	13.1	5.2	47.2
B. verdii	2013-06-28-25	6	28	223037	T1	Terra firme	26.9	9.25	NA	NA	F	5	73	64	41	NA	1.14	26.6	11.2
B. sullivani	2013-07-04-02	7	4	193521	T2	Terra firme	25.6	9.08	NA	NA	F	2	106	87	NA	NA	2.11	4.8	9.6
B. benjamini	2013-07-04-03	7	4	194540	T2	Terra firme	25.6	9.08	NA	NA	?	1	104	82	NA	NA	1.4	NA	8.9
B. beebei 0+	2013-07-04-04	7	4	195404	T2	Terra firme	25.6	9.08	NA	NA	F	5	85	74	NA	NA	1.27	3.2	4.7
B. benjamini	2013-07-04-05	7	4	195832	T2	Terra firme	25.6	9.08	NA	NA	?	1	98	79	NA	NA	1.57	NA	9.7
B. benjamini	2013-07-04-06	7	4	200609	T2	Terra firme	25.6	9.08	NA	NA	?	1	83	69	NA	NA	0.69	NA	38.9
B. beebei 0+	2013-07-04-08	7	4	201632	T2	Terra firme	25.6	9.08	NA	NA	M	2	147	105	NA	NA	2.74	3.6	19.1
B. beebei 0+	2013-07-04-09	7	4	202136	T2	Terra firme	25.6	9.08	NA	NA	?	1	101	89	70	NA	3.13	NA	10.8
B. beebei 1+	2013-07-04-10	7	4	203400	T2	Terra firme	25.6	9.08	NA	NA	M	3	214	181	138	NA	18.2	22.2	144.6
B. sullivani	2013-07-04-11	7	4	204532	T2	Terra firme	25.6	9.08	NA	NA	?	1	81	67	NA	NA	0.93	NA	3.3
B. sullivani	2013-07-04-12	7	4	205315	T2	Terra firme	25.6	9.08	NA	NA	?	1	114	93	NA	NA	2.94	NA	10
B. sullivani	2013-07-04-13	7	4	210340	T2	Terra firme	25.6	9.08	NA	NA	F	2	81	69	NA	NA	1.04	1.1	6.1
B. sullivani	2013-07-04-14	7	4	211355	T2	Terra firme	25.6	9.08	NA	NA	?	1	112	95	NA	NA	2.63	NA	18.2
B. sullivani	2013-07-04-15	7	4	212440	T2	Terra firme	25.6	9.08	NA	NA	?	1	75	64	NA	NA	0.74	NA	3.9
B. benjamini	2013-07-04-17	7	4	215101	T2	Terra firme	25.6	9.08	NA	NA	?	1	99	79	NA	NA	1.19	NA	7.4
B. beebei 0+	2013-07-04-18	7	4	220633	T2	Terra firme	25.6	9.08	NA	NA	?	1	67	60	NA	NA	0.73	NA	NA
B. beebei 0+	2013-07-04-20	7	4	221645	T2	Terra firme	25.6	9.08	NA	NA	?	1	89	77	53	NA	1.51	NA	5.1
B. walteri	2013-07-11-01	7	11	191645	T4	Terra firme	27.1	10.31	NA	NA	?	1	106	73	NA	NA	1	NA	4.5
B. walteri	2013-07-11-02	7	11	192209	T4	Terra firme	27.1	10.31	NA	NA	?	1	112	84	NA	110	1.64	NA	9.2
B. walteri	2013-07-11-03	7	11	192827	T4	Terra firme	27.1	10.31	NA	NA	?	1	146	101	NA	NA	2.36	NA	18.7
B. walteri	2013-07-11-04	7	11	193258	T4	Terra firme	27.1	10.31	NA	NA	?	1	95	65	NA	NA	0.72	NA	5.4
B. walteri	2013-07-11-05	7	11	194009	T4	Terra firme	27.1	10.31	NA	NA	F	5	161	111	NA	NA	3.94	16.6	41.8
B. walteri	2013-07-11-06	7	11	194815	T4	Terra firme	27.1	10.31	NA	NA	F	5	144	104	144	NA	3.19	16.7	30.2
B. walteri	2013-07-11-07	7	11	195431	T4	Terra firme	27.1	10.31	NA	NA	?	1	149	104	NA	NA	2.65	NA	14.9
B. walteri	2013-07-11-08	7	11	200114	T4	Terra firme	27.1	10.31	NA	NA	F	5	155	110	NA	NA	3.49	17	31.4
B. walteri	2013-07-11-09	7	11	200806	T4	Terra firme	27.1	10.31	NA	NA	F	5	130	91	NA	NA	2.14	7.6	14.9
B. walteri	2013-07-11-10	7	11	201247	T4	Terra firme	27.1	10.31	NA	NA	F	3	144	105	NA	142	3.22	59.7	18.7
B. walteri	2013-07-11-11	7	11	202106	T4	Terra firme	27.1	10.31	NA	NA	?	1	117	79	NA	NA	1.13	NA	5.9
B. walteri	2013-07-11-13	7	11	203527	T4	Terra firme	27.1	10.31	NA	NA	F	5	135	95	NA	NA	2.8	60	15.9
B. walteri	2013-07-11-14	7	11	204029	T4	Terra firme	27.1	10.31	NA	NA	?	1	141	98	NA	140	2.24	NA	11.2
B. walteri	2013-07-11-15	7	11	204723	T4	Terra firme	27.1	10.31	NA	NA	?	1	136	102	NA	135	2.68	NA	17.8
B. walteri	2013-07-11-16	7	11	205338	T4	Terra firme	27.1	10.31	NA	NA	F	2	117	81	NA	NA	1.25	2.1	8.1
B. walteri	2013-07-11-17	7	11	213150	T4	Terra firme	27.1	10.31	NA	NA	?	1	69	47	NA	NA	0.36	NA	NA
B. walteri	2013-07-11-18	7	11	213723	T4	Terra firme	27.1	10.31	NA	NA	?	1	128	96	NA	NA	2.46	NA	21.1
B. walteri	2013-07-11-19	7	11	214428	T4	Terra firme	27.1	10.31	NA	NA	?	1	134	93	NA	NA	1.83	NA	12
B. walteri	2013-07-11-20	7	11	215106	T4	Terra firme	27.1	10.31	NA	NA	M	3	154	111	NA	152	2.99	2.8	15.7
B. verdii	2013-07-12-01	7	12	191021	T1	Terra firme	26.5	10.48	NA	NA	F	5	78	69	NA	NA	1.4	4.1	4.9
B. beebei 1+	2013-07-12-02	7	12	192700	T1	Terra firme	26.5	10.48	NA	NA	M	2	165	135	129	NA	8.05	1.4	27.9
B. beebei 1+	2013-07-12-03	7	12	193218	T1	Terra firme	26.5	10.48	NA	NA	F	5	157	131	89	NA	8.19	22.2	38.7
B. beebei 0+	2013-07-12-04	7	12	194430	T1	Terra firme	26.5	10.48	NA	NA	?	1	46	43	36	NA	0.42	NA	0.8
B. verdii	2013-07-12-05	7	12	195511	T1	Terra firme	26.5	10.48	NA	NA	F	5	88	74	NA	NA	1.98	17.8	7.5
B. beebei 0+	2013-07-12-06	7	12	200606	T1	Terra firme	26.5	10.48	NA	NA	M	2	110	94	64	NA	2.54	2.9	13.7
B. beebei 1+	2013-07-12-07	7	12	201537	T1	Terra firme	26.5	10.48	NA	NA	M	2	166	133	NA	NA	8.08	3.1	33.3
B. beebei 1+	2013-07-12-08	7	12	202916	T1	Terra firme	26.5	10.48	NA	NA	F	5	168	145	NA	NA	13.68	14.1	66.2
B. beebei 0+	2013-07-12-09	7	12	203918	T1	Terra firme	26.5	10.48	NA	NA	F	5	77	69	NA	NA	1.3	17.6	6.8
B. beebei 1+	2013-07-12-11	7	12	210848	T1	Terra firme	26.5	10.48	NA	NA	M	3	228	188	NA	NA	19.44	8.5	106
B. verdii	2013-07-12-12	7	12	211653	T1	Terra firme	26.5	10.48	NA	NA	M	2	90	82	90	NA	3.92	1.2	5.4
B. beebei 1+	2013-07-12-13	7	12	212332	T1	Terra firme	26.5	10.48	NA	NA	?	1	184	170	157	NA	17.76	NA	60.1
B. beebei 0+	2013-07-12-14	7	12	213933	T1	Terra firme	26.5	10.48	NA	NA	?	1	90	73	NA	NA	1.39	NA	4.6
B. beebei 0+	2013-07-12-15	7	12	214529	T1	Terra firme	26.5	10.48	NA	NA	F	5	93	81	NA	NA	2.1	17.2	8.8
B. verdii	2013-07-12-16	7	12	215132	T1	Terra firme	26.5	10.48	NA	NA	F	5	93	79	NA	NA	1.92	20.5	9.8
B. verdii	2013-07-12-17	7	12	220057	T1	Terra firme	26.5	10.48	NA	NA	F	5	87	75	49	NA	1.64	8.2	8.1
B. beebei 0+	2013-07-12-18	7	12	220748	T1	Terra firme	26.5	10.48	NA	NA	M	2	109	89	NA	NA	2.5	1.2	10.9
B. beebei 0+	2013-07-12-19	7	12	221542	T1	Terra firme	26.5	10.48	NA	NA	?	1	62	52	NA	NA	0.59	NA	2.8
B. beebei 1+	2013-07-12-20	7	12	222147	T1	Terra firme	26.5	10.48	NA	NA	F	5	165	132	NA	NA	9.41	14.6	41.3
B. verdii	2013-07-12-21	7	12	224000	T1	Terra firme	26.5	10.48	NA	NA	M	2	114	90	NA	NA	2.5	1.2	8.1
B. verdii	2013-07-12-22	7	12	224630	T1	Terra firme	26.5	10.48	NA	NA	F	2	77	67	NA	NA	1.1	1.9	5.3
B. verdii	2013-07-12-23	7	12	225300	T1	Terra firme	26.5	10.48	NA	NA	M	2	93	77	85	NA	1.69	1.1	5.3
B. verdii	2013-07-12-24	7	12	230212	T1	Terra firme	26.5	10.48	NA	NA	M	2	100	83	NA	NA	2.18	1.8	10
B. verdii	2013-07-12-25	7	12	230610	T1	Terra firme	26.5	10.48	NA	NA	F	3	85	72	NA	NA	1.67	14.5	6.4
B. bennetti	2013-07-15-01	7	15	194133	T1	Floodplain	26.9	7.97	2.6	5.32	F	5	110	94	NA	NA	2.42	5.5	16.9
B. bennetti	2013-07-15-02	7	15	194740	T1	Floodplain	26.9	7.97	2.6	5.32	M	2	150	132	109	NA	8.63	9.4	61.6
B. bennetti	2013-07-15-03	7	15	200140	T1	Floodplain	26.9	7.97	2.6	5.32	?	1	90	77	NA	NA	1.76	NA	11.5
B. bennetti	2013-07-15-04	7	15	200618	T1	Floodplain	26.9	7.97	2.6	5.32	?	1	98	89	NA	NA	2.1	NA	13.4
B. bennetti	2013-07-15-05	7	15	201333	T1	Floodplain	26.9	7.97	2.6	5.32	?	1	138	119	NA	NA	6.12	NA	41
B. bennetti	2013-07-15-06	7	15	201846	T1	Floodplain	26.9	7.97	2.6	5.32	?	1	88	79	NA	NA	1.32	NA	20.5
B. bennetti	2013-07-15-07	7	15	202649	T1	Floodplain	26.9	7.97	2.6	5.32	?	1	124	110	NA	NA	4.22	NA	17.4
B. bennetti	2013-07-15-09	7	15	204418	T1	Floodplain	26.9	7.97	2.6	5.32	?	1	106	93	NA	NA	2.57	NA	12.4
B. bennetti	2013-07-15-10	7	15	205050	T1	Floodplain	26.9	7.97	2.6	5.32	?	1	123	106	NA	NA	4.09	NA	24.2
B. bennetti	2013-07-15-15	7	15	224942	T1	Floodplain	26.9	7.97	2.6	5.32	?	1	115	100	NA	NA	3.05	NA	18.6
B. bennetti	2013-07-15-16	7	15	225914	T1	Floodplain	26.9	7.97	2.6	5.32	?	1	106	93	NA	NA	2.8	NA	19.9
B. bennetti	2013-07-15-18	7	15	457	T1	Floodplain	26.9	7.97	2.6	5.32	?	1	120	104	NA	NA	3.77	NA	33.2
B. walteri	2013-07-17-02	7	17	191650	T4	Terra firme	27.1	8.82	2	5.83	F	5	141	99	67	NA	3.41	12.2	NA
B. walteri	2013-07-17-03	7	17	192251	T4	Terra firme	27.1	8.82	2	5.83	F	3	134	106	NA	133	2.99	79.2	23.3
B. walteri	2013-07-17-04	7	17	193025	T4	Terra firme	27.1	8.82	2	5.83	?	1	106	83	NA	NA	1.39	NA	7.6
B. walteri	2013-07-17-05	7	17	193738	T4	Terra firme	27.1	8.82	2	5.83	F	5	144	102	NA	NA	2.97	20.3	26.2
B. walteri	2013-07-17-06	7	17	194521	T4	Terra firme	27.1	8.82	2	5.83	F	5	144	106	NA	NA	3.39	64	49.3
B. walteri	2013-07-17-07	7	17	195304	T4	Terra firme	27.1	8.82	2	5.83	?	1	124	89	NA	NA	1.93	NA	20
B. walteri	2013-07-17-08	7	17	195943	T4	Terra firme	27.1	8.82	2	5.83	F	5	124	94	71	NA	3	18.9	20.6
B. walteri	2013-07-17-09	7	17	200713	T4	Terra firme	27.1	8.82	2	5.83	?	1	91	73	NA	NA	1.02	NA	5.1
B. walteri	2013-07-17-10	7	17	201352	T4	Terra firme	27.1	8.82	2	5.83	M	3	178	122	NA	NA	3.94	1.9	6.6
B. walteri	2013-07-17-11	7	17	202009	T4	Terra firme	27.1	8.82	2	5.83	F	3	139	97	NA	136	2.71	45.2	19.2
B. walteri	2013-07-17-12	7	17	202611	T4	Terra firme	27.1	8.82	2	5.83	?	1	146	108	NA	NA	3.1	NA	22
B. walteri	2013-07-17-13	7	17	203320	T4	Terra firme	27.1	8.82	2	5.83	F	2	121	86	NA	NA	1.39	58.7	11.5
B. walteri	2013-07-17-14	7	17	205007	T4	Terra firme	27.1	8.82	2	5.83	M	2	169	125	NA	168	4.52	6.9	42.6
B. walteri	2013-07-17-16	7	17	213055	T4	Terra firme	27.1	8.82	2	5.83	F	2	123	87	NA	NA	1.7	3.1	15.2
B. walteri	2013-07-17-17	7	17	213801	T4	Terra firme	27.1	8.82	2	5.83	?	1	98	73	NA	NA	1.1	NA	5.6
B. walteri	2013-07-17-18	7	17	214900	T4	Terra firme	27.1	8.82	2	5.83	F	3	129	100	NA	NA	2.63	47.1	21
B. walteri	2013-07-17-19	7	17	215806	T4	Terra firme	27.1	8.82	2	5.83	M	3	176	120	NA	NA	4.04	4.4	19.3
B. walteri	2013-07-17-20	7	17	220800	T4	Terra firme	27.1	8.82	2	5.83	?	1	147	101	NA	NA	2.71	NA	9.5
B. walteri	2013-07-17-21	7	17	221814	T4	Terra firme	27.1	8.82	2	5.83	F	2	141	102	NA	NA	2.46	NA	NA
B. walteri	2013-07-17-23	7	17	222906	T4	Terra firme	27.1	8.82	2	5.83	F	3	138	98	NA	NA	2.09	15	34.9
B. walteri	2013-07-17-24	7	17	223544	T4	Terra firme	27.1	8.82	2	5.83	?	1	105	76	NA	NA	0.99	NA	6.7
B. walteri	2013-07-17-25	7	17	224345	T4	Terra firme	27.1	8.82	2	5.83	F	5	136	102	90	NA	3.09	11.6	36.1
B. walteri	2013-07-17-27	7	17	225651	T4	Terra firme	27.1	8.82	2	5.83	?	1	169	116	NA	NA	4.52	NA	32.7
B. beebei 0+	2013-07-18-02	7	18	192026	T3	Terra firme	26.2	8.41	5.2	5.15	?	1	112	91	NA	NA	2.73	NA	NA
B. benjamini	2013-07-18-03	7	18	193138	T3	Terra firme	26.2	8.41	5.2	5.15	?	1	115	91	NA	NA	1.87	NA	5.5
B. beebei 1+	2013-07-18-04	7	18	194135	T3	Terra firme	26.2	8.41	5.2	5.15	?	1	159	132	NA	NA	9.66	NA	21.6
B. benjamini	2013-07-18-05	7	18	201314	T3	Terra firme	26.2	8.41	5.2	5.15	?	1	99	78	NA	NA	1.27	NA	20.9
B. benjamini	2013-07-18-06	7	18	202055	T3	Terra firme	26.2	8.41	5.2	5.15	?	1	93	76	NA	NA	1.16	NA	NA
B. beebei 1+	2013-07-18-07	7	18	202559	T3	Terra firme	26.2	8.41	5.2	5.15	M	3	210	183	176	NA	21.92	7.9	NA
B. verdii	2013-07-18-08	7	18	203251	T3	Terra firme	26.2	8.41	5.2	5.15	F	5	104	92	79	NA	3.51	4.1	6.2
B. beebei 1+	2013-07-18-09	7	18	204402	T3	Terra firme	26.2	8.41	5.2	5.15	F	5	162	132	NA	NA	9.02	8.1	34.6
B. beebei 1+	2013-07-18-10	7	18	205033	T3	Terra firme	26.2	8.41	5.2	5.15	?	1	149	124	NA	NA	8.85	NA	29.2
B. beebei 0+	2013-07-18-13	7	18	211937	T3	Terra firme	26.2	8.41	5.2	5.15	?	1	111	91	NA	NA	2.94	NA	8.1
B. sullivani	2013-07-18-15	7	18	213727	T3	Terra firme	26.2	8.41	5.2	5.15	?	1	97	81	NA	NA	1.72	NA	6.6
B. sullivani	2013-07-18-16	7	18	214321	T3	Terra firme	26.2	8.41	5.2	5.15	F	2	118	97	NA	NA	2.94	3.1	11.9
B. sullivani	2013-07-18-17	7	18	215137	T3	Terra firme	26.2	8.41	5.2	5.15	?	1	120	99	NA	NA	2.99	NA	10.1
B. sullivani	2013-07-18-18	7	18	215759	T3	Terra firme	26.2	8.41	5.2	5.15	?	1	84	69	NA	NA	0.96	NA	2.8
B. sullivani	2013-07-18-19	7	18	220812	T3	Terra firme	26.2	8.41	5.2	5.15	?	1	76	64	NA	NA	0.8	NA	NA
B. sullivani	2013-07-18-21	7	18	221946	T3	Terra firme	26.2	8.41	5.2	5.15	F	2	114	96	NA	NA	2.82	2.8	14.7
B. sullivani	2013-07-18-22	7	18	222501	T3	Terra firme	26.2	8.41	5.2	5.15	F	2	88	72	NA	NA	1.17	1.2	4
B. sullivani	2013-07-18-23	7	18	223451	T3	Terra firme	26.2	8.41	5.2	5.15	?	1	95	76	NA	NA	1.41	NA	NA
B. sullivani	2013-07-18-24	7	18	224029	T3	Terra firme	26.2	8.41	5.2	5.15	F	2	115	96	NA	NA	2.75	1	8.4
B. sullivani	2013-07-18-25	7	18	224628	T3	Terra firme	26.2	8.41	5.2	5.15	?	1	120	96	NA	NA	2.92	NA	12.4
B. sullivani	2013-07-26-02	7	26	191403	T2	Terra firme	27.5	17.1	5.4	4.4	?	1	81	66	NA	NA	0.79	NA	4.7
B. sullivani	2013-07-26-04	7	26	192645	T2	Terra firme	27.5	17.1	5.4	4.4	?	1	82	69	NA	NA	0.97	NA	4.4
B. sullivani	2013-07-26-05	7	26	193448	T2	Terra firme	27.5	17.1	5.4	4.4	?	1	91	76	NA	NA	1.22	0.9	4.1
B. sullivani	2013-07-26-07	7	26	195452	T2	Terra firme	27.5	17.1	5.4	4.4	?	1	88	73	NA	NA	1.21	NA	4
B. sullivani	2013-07-26-08	7	26	200046	T2	Terra firme	27.5	17.1	5.4	4.4	?	1	91	77	NA	NA	1.24	NA	5
B. sullivani	2013-07-26-09	7	26	201006	T2	Terra firme	27.5	17.1	5.4	4.4	?	1	84	70	NA	NA	1	NA	1.3
B. beebei 0+	2013-07-26-10	7	26	201813	T2	Terra firme	27.5	17.1	5.4	4.4	M	2	99	83	94	NA	2.38	3	2.9
B. sullivani	2013-07-26-11	7	26	202422	T2	Terra firme	27.5	17.1	5.4	4.4	?	1	73	61	NA	NA	0.66	NA	NA
B. beebei 0+	2013-07-26-12	7	26	204013	T2	Terra firme	27.5	17.1	5.4	4.4	F	2	116	105	116	NA	4.59	6.2	13.9
B. sullivani	2013-07-26-14	7	26	205427	T2	Terra firme	27.5	17.1	5.4	4.4	F	5	116	95	NA	NA	2.8	27.4	11
B. benjamini	2013-07-26-16	7	26	210550	T2	Terra firme	27.5	17.1	5.4	4.4	?	1	99	79	NA	NA	1.25	NA	2.1
B. sullivani	2013-07-26-19	7	26	212306	T2	Terra firme	27.5	17.1	5.4	4.4	?	1	86	70	NA	NA	0.85	NA	4
B. sullivani	2013-07-26-20	7	26	212705	T2	Terra firme	27.5	17.1	5.4	4.4	?	1	94	78	NA	NA	1.45	NA	5.6
B. sullivani	2013-07-26-21	7	26	213315	T2	Terra firme	27.5	17.1	5.4	4.4	?	1	111	92	NA	NA	2.49	NA	10.9
B. beebei 1+	2013-07-26-28	7	26	222001	T2	Terra firme	27.5	17.1	5.4	4.4	M	4	195	161	NA	NA	18.74	7.2	58.5
B. sullivani	2013-07-26-29	7	26	222548	T2	Terra firme	27.5	17.1	5.4	4.4	?	1	71	60	NA	NA	0.59	NA	2.4
B. beebei 0+	2013-07-26-30	7	26	223212	T2	Terra firme	27.5	17.1	5.4	4.4	?	1	70	64	NA	69	1.02	NA	3.5
B. sullivani	2013-07-26-31	7	26	223712	T2	Terra firme	27.5	17.1	5.4	4.4	?	1	77	62	NA	NA	0.58	NA	4.1
B. sullivani	2013-07-26-32	7	26	224115	T2	Terra firme	27.5	17.1	5.4	4.4	?	1	82	68	NA	NA	0.88	NA	3
B. bennetti	2013-07-29-01	7	29	191522	F2	Floodplain	29.5	48.5	0.6	5.04	?	1	104	92	NA	NA	2.97	NA	15
B. bennetti	2013-07-29-02	7	29	192750	F2	Floodplain	29.5	48.5	0.6	5.04	?	1	118	103	NA	NA	4.55	NA	28.2
B. bennetti	2013-07-29-04	7	29	194031	F2	Floodplain	29.5	48.5	0.6	5.04	F	2	109	97	NA	108	3.1	3.8	17.5
B. bennetti	2013-07-29-06	7	29	195950	F2	Floodplain	29.5	48.5	0.6	5.04	F	2	129	111	NA	NA	5.32	6.2	29.2
B. bennetti	2013-07-29-07	7	29	200854	F2	Floodplain	29.5	48.5	0.6	5.04	?	1	80	68	NA	NA	1.46	NA	8.5
B. bennetti	2013-07-29-09	7	29	202718	F2	Floodplain	29.5	48.5	0.6	5.04	F	2	116	100	NA	NA	3.84	4.6	21.6
B. bennetti	2013-07-29-10	7	29	203725	F2	Floodplain	29.5	48.5	0.6	5.04	?	1	108	94	NA	NA	3.29	NA	19.9
B. bennetti	2013-07-29-11	7	29	205103	F2	Floodplain	29.5	48.5	0.6	5.04	?	1	75	69	58	NA	1.66	NA	11.2
B. bennetti	2013-07-29-12	7	29	210001	F2	Floodplain	29.5	48.5	0.6	5.04	F	2	87	78	NA	NA	1.49	NA	8.1
B. bennetti	2013-07-29-14	7	29	211450	F2	Floodplain	29.5	48.5	0.6	5.04	M	2	157	139	138	NA	6.84	2.4	38.2
B. bennetti	2013-07-29-16	7	29	214936	F2	Floodplain	29.5	48.5	0.6	5.04	?	1	113	97	NA	NA	3.54	NA	NA
B. bennetti	2013-07-29-18	7	29	221824	F2	Floodplain	29.5	48.5	0.6	5.04	?	1	121	110	106	NA	5.11	NA	35.7
B. bennetti	2013-07-29-20	7	29	224744	F2	Floodplain	29.5	48.5	0.6	5.04	?	1	124	112	NA	NA	5.65	NA	31.7
B. walteri	2013-08-01-01	8	1	190810	T4	Terra firme	26.5	8.84	NA	NA	?	1	87	62	NA	NA	0.59	NA	3.1
B. walteri	2013-08-01-02	8	1	191740	T4	Terra firme	26.5	8.84	NA	NA	?	1	122	84	NA	NA	1.38	NA	8.6
B. walteri	2013-08-01-03	8	1	192340	T4	Terra firme	26.5	8.84	NA	NA	F	5	143	101	NA	NA	3.04	21.1	22
B. walteri	2013-08-01-04	8	1	192858	T4	Terra firme	26.5	8.84	NA	NA	F	5	124	97	95	NA	2.44	9.3	14
B. walteri	2013-08-01-05	8	1	193439	T4	Terra firme	26.5	8.84	NA	NA	?	1	148	102	NA	NA	2.75	NA	16.8
B. walteri	2013-08-01-06	8	1	194511	T4	Terra firme	26.5	8.84	NA	NA	?	1	89	65	NA	NA	0.6	NA	3.6
B. walteri	2013-08-01-07	8	1	195237	T4	Terra firme	26.5	8.84	NA	NA	F	2	134	93	NA	NA	1.95	13.1	2.5
B. walteri	2013-08-01-08	8	1	200027	T4	Terra firme	26.5	8.84	NA	NA	?	1	124	85	NA	NA	1.46	NA	11.1
B. walteri	2013-08-01-09	8	1	200730	T4	Terra firme	26.5	8.84	NA	NA	F	2	130	93	NA	NA	2.54	9.2	14.8
B. walteri	2013-08-01-10	8	1	201310	T4	Terra firme	26.5	8.84	NA	NA	?	1	119	82	NA	NA	1.58	NA	15.1
B. walteri	2013-08-01-11	8	1	202042	T4	Terra firme	26.5	8.84	NA	NA	?	1	145	102	NA	NA	2.94	NA	17.9
B. walteri	2013-08-01-12	8	1	202629	T4	Terra firme	26.5	8.84	NA	NA	F	2	155	110	NA	NA	3.51	13	24.6
B. walteri	2013-08-01-13	8	1	203252	T4	Terra firme	26.5	8.84	NA	NA	?	1	151	103	NA	NA	2.82	NA	19.2
B. walteri	2013-08-01-14	8	1	203949	T4	Terra firme	26.5	8.84	NA	NA	F	2	119	87	NA	NA	1.58	7.5	16.3
B. walteri	2013-08-01-15	8	1	204835	T4	Terra firme	26.5	8.84	NA	NA	?	1	105	72	NA	NA	0.97	NA	3.8
B. walteri	2013-08-01-16	8	1	210605	T4	Terra firme	26.5	8.84	NA	NA	?	1	106	73	NA	NA	1.02	NA	4.7
B. walteri	2013-08-01-17	8	1	211216	T4	Terra firme	26.5	8.84	NA	NA	M	2	167	115	NA	NA	4.08	7.7	32.1
B. walteri	2013-08-01-18	8	1	211821	T4	Terra firme	26.5	8.84	NA	NA	?	1	127	90	NA	NA	1.52	NA	10
B. walteri	2013-08-01-19	8	1	212331	T4	Terra firme	26.5	8.84	NA	NA	?	1	145	103	NA	NA	2.46	NA	20
B. walteri	2013-08-01-20	8	1	212948	T4	Terra firme	26.5	8.84	NA	NA	?	1	149	106	NA	NA	3.76	NA	27.3
B. walteri	2013-08-01-21	8	1	213608	T4	Terra firme	26.5	8.84	NA	NA	F	2	120	82	NA	NA	1.38	2.1	6.4
B. walteri	2013-08-01-22	8	1	214229	T4	Terra firme	26.5	8.84	NA	NA	?	1	142	101	NA	NA	3.01	NA	NA
B. walteri	2013-08-01-23	8	1	214912	T4	Terra firme	26.5	8.84	NA	NA	?	1	117	82	NA	NA	1.39	NA	10.7
B. beebei 0+	2013-08-02-01	8	2	191506	T1	Terra firme	26	7.84	NA	NA	M	2	85	70	NA	NA	1.24	1.7	7
B. verdii	2013-08-02-02	8	2	192007	T1	Terra firme	26	7.84	NA	NA	?	1	78	68	47	NA	1.36	NA	5.6
B. verdii	2013-08-02-03	8	2	192515	T1	Terra firme	26	7.84	NA	NA	M	2	99	83	NA	NA	1.86	2.9	9.7
B. verdii	2013-08-02-04	8	2	193231	T1	Terra firme	26	7.84	NA	NA	M	2	116	94	NA	NA	2.51	1.3	8.4
B. verdii	2013-08-02-05	8	2	194357	T1	Terra firme	26	7.84	NA	NA	M	2	83	70	NA	NA	1.16	1.3	5.3
B. beebei 0+	2013-08-02-06	8	2	194929	T1	Terra firme	26	7.84	NA	NA	F	5	92	80	NA	NA	1.71	10.8	6.5
B. verdii	2013-08-02-07	8	2	200306	T1	Terra firme	26	7.84	NA	NA	F	2	74	64	NA	NA	0.85	2.3	4.3
B. beebei 0+	2013-08-02-08	8	2	200845	T1	Terra firme	26	7.84	NA	NA	?	1	78	68	NA	NA	1.14	NA	2.6
B. beebei 0+	2013-08-02-09	8	2	201354	T1	Terra firme	26	7.84	NA	NA	M	2	103	88	84	NA	2.44	2.6	7
B. verdii	2013-08-02-10	8	2	201839	T1	Terra firme	26	7.84	NA	NA	?	1	76	62	NA	NA	0.92	NA	NA
B. verdii	2013-08-02-11	8	2	202949	T1	Terra firme	26	7.84	NA	NA	F	5	91	78	NA	NA	1.88	10.1	9.6
B. verdii	2013-08-02-12	8	2	203459	T1	Terra firme	26	7.84	NA	NA	?	1	83	72	NA	NA	1.36	NA	6.9
B. beebei 0+	2013-08-02-13	8	2	204233	T1	Terra firme	26	7.84	NA	NA	?	1	91	78	55	NA	1.62	NA	6.4
B. beebei 0+	2013-08-02-14	8	2	204752	T1	Terra firme	26	7.84	NA	NA	?	1	95	81	61	NA	2.6	NA	10.4
B. beebei 0+	2013-08-02-15	8	2	205622	T1	Terra firme	26	7.84	NA	NA	?	1	67	58	NA	NA	0.7	NA	6.1
B. beebei 0+	2013-08-02-16	8	2	210331	T1	Terra firme	26	7.84	NA	NA	?	1	66	56	NA	NA	0.72	NA	4.4
B. beebei 0+	2013-08-02-17	8	2	210943	T1	Terra firme	26	7.84	NA	NA	M	2	88	82	88	87	1.89	1.7	8.5
B. verdii	2013-08-02-19	8	2	211928	T1	Terra firme	26	7.84	NA	NA	M	2	101	82	NA	NA	1.88	2.9	9.5
B. beebei 0+	2013-08-02-20	8	2	212444	T1	Terra firme	26	7.84	NA	NA	?	1	57	48	NA	NA	0.44	NA	2.1
B. beebei 0+	2013-08-02-21	8	2	213253	T1	Terra firme	26	7.84	NA	NA	F	2	96	84	NA	NA	2.35	NA	NA
B. verdii	2013-08-02-22	8	2	213837	T1	Terra firme	26	7.84	NA	NA	?	1	79	60	NA	NA	0.77	NA	3.3
B. verdii	2013-08-02-23	8	2	214532	T1	Terra firme	26	7.84	NA	NA	M	3	125	109	NA	NA	4.38	4.7	22.4
B. verdii	2013-08-02-24	8	2	215459	T1	Terra firme	26	7.84	NA	NA	?	1	80	72	NA	NA	1.38	NA	12.9
B. verdii	2013-08-02-25	8	2	220159	T1	Terra firme	26	7.84	NA	NA	?	1	81	71	NA	NA	1.5	NA	5.1
B. verdii	2013-08-02-27	8	2	221343	T1	Terra firme	26	7.84	NA	NA	F	2	74	62	NA	NA	0.98	3.8	6.2
B. beebei 0+	2013-08-02-29	8	2	222518	T1	Terra firme	26	7.84	NA	NA	F	3	93	81	NA	NA	1.98	33.7	9.2
B. beebei 0+	2013-08-02-31	8	2	223806	T1	Terra firme	26	7.84	NA	NA	?	1	66	56	NA	NA	0.69	NA	5.1
B. verdii	2013-08-02-32	8	2	224436	T1	Terra firme	26	7.84	NA	NA	M	2	116	99	114	NA	3.41	2.5	16
B. beebei 0+	2013-08-02-34	8	2	225501	T1	Terra firme	26	7.84	NA	NA	F	2	85	73	NA	NA	1.45	3.7	7.8
B. verdii	2013-08-02-35	8	2	225937	T1	Terra firme	26	7.84	NA	NA	F	3	90	78	NA	NA	1.83	24.3	9.7
B. bennetti	2013-08-05-01	8	5	191228	F1	Floodplain	28.4	55.4	0.4	6.69	?	1	87	78	NA	NA	1.4	NA	22
B. bennetti	2013-08-05-02	8	5	191846	F1	Floodplain	28.4	55.4	0.4	6.69	F	2	100	89	NA	NA	2.6	4	12.7
B. bennetti	2013-08-05-03	8	5	192821	F1	Floodplain	28.4	55.4	0.4	6.69	?	1	116	101	NA	NA	3.73	NA	16
B. bennetti	2013-08-05-04	8	5	193347	F1	Floodplain	28.4	55.4	0.4	6.69	?	1	94	83	NA	NA	1.86	NA	16
B. bennetti	2013-08-05-05	8	5	194200	F1	Floodplain	28.4	55.4	0.4	6.69	?	1	128	121	124	NA	6.33	NA	37.7
B. bennetti	2013-08-05-06	8	5	194948	F1	Floodplain	28.4	55.4	0.4	6.69	?	1	95	90	59	NA	2.78	NA	16.7
B. bennetti	2013-08-05-07	8	5	195934	F1	Floodplain	28.4	55.4	0.4	6.69	?	1	109	94	NA	NA	3.07	NA	22.7
B. bennetti	2013-08-05-08	8	5	200457	F1	Floodplain	28.4	55.4	0.4	6.69	?	1	123	105	NA	NA	4.02	NA	NA
B. bennetti	2013-08-05-09	8	5	201204	F1	Floodplain	28.4	55.4	0.4	6.69	?	1	79	76	79	77	1.44	NA	8.6
B. bennetti	2013-08-05-13	8	5	221734	F1	Floodplain	28.4	55.4	0.4	6.69	?	1	122	108	106	NA	4.6	NA	26.5
B. bennetti	2013-08-05-14	8	5	230927	F1	Floodplain	28.4	55.4	0.4	6.69	?	1	106	96	NA	NA	2.19	NA	6.8
B. walteri	2013-08-07-02	8	7	191723	T4	Terra firme	27.5	8.84	NA	NA	?	1	111	79	NA	NA	1.2	NA	17.1
B. walteri	2013-08-07-03	8	7	192317	T4	Terra firme	27.5	8.84	NA	NA	?	1	114	83	NA	NA	1.62	NA	15.8
B. walteri	2013-08-07-04	8	7	193014	T4	Terra firme	27.5	8.84	NA	NA	M	3	172	114	NA	NA	3.25	4.2	20
B. walteri	2013-08-07-05	8	7	194108	T4	Terra firme	27.5	8.84	NA	NA	?	1	114	77	NA	NA	1.17	NA	8.5
B. walteri	2013-08-07-06	8	7	194714	T4	Terra firme	27.5	8.84	NA	NA	F	5	132	90	NA	NA	2.05	9.5	13.7
B. walteri	2013-08-07-07	8	7	195722	T4	Terra firme	27.5	8.84	NA	NA	M	2	154	111	NA	NA	3.29	5.2	31.7
B. walteri	2013-08-07-08	8	7	200218	T4	Terra firme	27.5	8.84	NA	NA	?	1	117	80	NA	NA	1.31	NA	9.2
B. walteri	2013-08-07-09	8	7	200842	T4	Terra firme	27.5	8.84	NA	NA	F	3	156	106	NA	NA	2.98	73.1	33.3
B. walteri	2013-08-07-10	8	7	201356	T4	Terra firme	27.5	8.84	NA	NA	?	1	126	97	126	NA	2.29	NA	16
B. walteri	2013-08-07-12	8	7	202441	T4	Terra firme	27.5	8.84	NA	NA	?	1	114	80	NA	NA	1.38	NA	10.1
B. walteri	2013-08-07-13	8	7	203057	T4	Terra firme	27.5	8.84	NA	NA	M	2	151	119	151	150	4.43	8.4	30.8
B. walteri	2013-08-07-14	8	7	203903	T4	Terra firme	27.5	8.84	NA	NA	?	1	112	94	112	NA	1.99	NA	21.5
B. walteri	2013-08-07-16	8	7	205105	T4	Terra firme	27.5	8.84	NA	NA	F	5	132	92	NA	NA	1.93	5.7	16.3
B. walteri	2013-08-07-17	8	7	205637	T4	Terra firme	27.5	8.84	NA	NA	?	1	112	74	NA	NA	1.08	NA	9.4
B. walteri	2013-08-07-18	8	7	210246	T4	Terra firme	27.5	8.84	NA	NA	?	1	107	83	NA	NA	1.43	NA	6.9
B. walteri	2013-08-07-19	8	7	210915	T4	Terra firme	27.5	8.84	NA	NA	?	1	151	102	77	NA	3.46	NA	25.1
B. walteri	2013-08-07-20	8	7	212008	T4	Terra firme	27.5	8.84	NA	NA	?	1	109	81	NA	NA	1.29	NA	10.2
B. walteri	2013-08-07-21	8	7	212506	T4	Terra firme	27.5	8.84	NA	NA	?	1	167	120	NA	NA	4.29	NA	29
B. walteri	2013-08-07-22	8	7	213143	T4	Terra firme	27.5	8.84	NA	NA	?	1	132	92	NA	NA	2.15	NA	16.3
B. walteri	2013-08-07-23	8	7	213636	T4	Terra firme	27.5	8.84	NA	NA	?	1	127	92	NA	NA	2	NA	16.3
B. walteri	2013-08-07-24	8	7	214517	T4	Terra firme	27.5	8.84	NA	NA	F	2	138	95	NA	NA	2.35	4.1	13.5
B. walteri	2013-08-07-25	8	7	215014	T4	Terra firme	27.5	8.84	NA	NA	?	1	147	103	147	NA	2.49	NA	17.8
B. walteri	2013-08-07-26	8	7	215618	T4	Terra firme	27.5	8.84	NA	NA	M	3	164	112	NA	NA	3.45	2.6	18.2
B. walteri	2013-08-07-27	8	7	220144	T4	Terra firme	27.5	8.84	NA	NA	?	1	121	85	121	NA	1.59	NA	7.5
B. walteri	2013-08-07-28	8	7	220707	T4	Terra firme	27.5	8.84	NA	NA	?	1	117	84	NA	NA	1.41	NA	9.3
B. walteri	2013-08-07-29	8	7	221205	T4	Terra firme	27.5	8.84	NA	NA	?	1	142	97	NA	140	2.57	NA	14.3
B. walteri	2013-08-07-30	8	7	221750	T4	Terra firme	27.5	8.84	NA	NA	F	5	139	92	NA	NA	2.37	13.7	21.5
B. sullivani	2013-08-08-01	8	8	191721	T3	Terra firme	25.3	11.68	NA	NA	?	1	79	65	NA	NA	0.85	NA	3.7
B. sullivani	2013-08-08-02	8	8	192347	T3	Terra firme	25.3	11.68	NA	NA	?	1	111	89	NA	NA	2.18	NA	7.4
B. sullivani	2013-08-08-03	8	8	192841	T3	Terra firme	25.3	11.68	NA	NA	?	1	80	65	NA	NA	0.76	NA	13.7
B. sullivani	2013-08-08-04	8	8	193421	T3	Terra firme	25.3	11.68	NA	NA	?	1	99	84	NA	NA	1.81	NA	15.9
B. sullivani	2013-08-08-06	8	8	194831	T3	Terra firme	25.3	11.68	NA	NA	?	1	84	70	NA	NA	1.1	NA	5.7
B. sullivani	2013-08-08-07	8	8	195333	T3	Terra firme	25.3	11.68	NA	NA	?	1	77	64	NA	NA	0.83	NA	3.1
B. sullivani	2013-08-08-08	8	8	195750	T3	Terra firme	25.3	11.68	NA	NA	?	1	84	70	NA	NA	1.06	NA	5.6
B. sullivani	2013-08-08-09	8	8	200429	T3	Terra firme	25.3	11.68	NA	NA	F	5	113	94	NA	NA	2.66	7.3	13.6
B. sullivani	2013-08-08-10	8	8	200910	T3	Terra firme	25.3	11.68	NA	NA	?	1	84	71	NA	NA	1.25	NA	5.1
B. sullivani	2013-08-08-11	8	8	202141	T3	Terra firme	25.3	11.68	NA	NA	?	1	108	87	NA	NA	2.17	NA	9.2
B. sullivani	2013-08-08-12	8	8	202610	T3	Terra firme	25.3	11.68	NA	NA	?	1	87	74	87	86	1.3	NA	5.8
B. sullivani	2013-08-08-13	8	8	203146	T3	Terra firme	25.3	11.68	NA	NA	?	1	100	84	NA	NA	1.79	NA	7.3
B. sullivani	2013-08-08-14	8	8	203637	T3	Terra firme	25.3	11.68	NA	NA	?	1	79	66	NA	NA	0.99	NA	6.8
B. sullivani	2013-08-08-15	8	8	204059	T3	Terra firme	25.3	11.68	NA	NA	?	1	76	66	NA	NA	0.95	NA	5.6
B. sullivani	2013-08-08-16	8	8	210344	T3	Terra firme	25.3	11.68	NA	NA	?	1	79	66	NA	NA	0.85	NA	2.3
B. sullivani	2013-08-08-17	8	8	212934	T3	Terra firme	25.3	11.68	NA	NA	?	1	80	67	NA	NA	0.85	NA	3.6
B. sullivani	2013-08-08-18	8	8	213355	T3	Terra firme	25.3	11.68	NA	NA	F	2	109	90	NA	NA	2.29	4.6	13
B. sullivani	2013-08-08-19	8	8	214142	T3	Terra firme	25.3	11.68	NA	NA	?	1	86	74	NA	NA	1.23	NA	4.7
B. sullivani	2013-08-08-20	8	8	214735	T3	Terra firme	25.3	11.68	NA	NA	?	1	84	71	NA	NA	1.14	NA	7.1
B. sullivani	2013-08-08-21	8	8	215220	T3	Terra firme	25.3	11.68	NA	NA	?	1	117	93	NA	NA	2.88	NA	11.8
B. sullivani	2013-08-08-25	8	8	223820	T3	Terra firme	25.3	11.68	NA	NA	F	5	109	90	NA	NA	2.34	6.3	12.1
B. sullivani	2013-08-08-26	8	8	224338	T3	Terra firme	25.3	11.68	NA	NA	F	2	96	80	NA	NA	1.7	2.4	6.4
B. sullivani	2013-08-13-02	8	13	193552	T3	Terra firme	26	11.54	NA	NA	F	2	90	72	NA	NA	1.29	0.6	6.6
B. beebei 0+	2013-08-13-03	8	13	194329	T3	Terra firme	26	11.54	NA	NA	?	1	69	57	69	NA	0.75	NA	2.9
B. sullivani	2013-08-13-04	8	13	195142	T3	Terra firme	26	11.54	NA	NA	?	1	112	95	NA	NA	2.79	NA	NA
B. beebei 0+	2013-08-13-05	8	13	195953	T3	Terra firme	26	11.54	NA	NA	F	2	70	64	53	NA	1.01	1.8	1.8
B. beebei 0+	2013-08-13-06	8	13	200628	T3	Terra firme	26	11.54	NA	NA	?	1	73	63	NA	NA	0.89	NA	2.9
B. sullivani	2013-08-13-08	8	13	202030	T3	Terra firme	26	11.54	NA	NA	?	1	95	77	NA	NA	1.36	NA	5.7
B. beebei 1+	2013-08-13-09	8	13	205430	T3	Terra firme	26	11.54	NA	NA	M	2	165	145	160	NA	13.06	2.4	41.3
B. verdii	2013-08-13-10	8	13	210445	T3	Terra firme	26	11.54	NA	NA	M	2	123	102	119	NA	3.45	1.1	7.6
B. sullivani	2013-08-13-11	8	13	211013	T3	Terra firme	26	11.54	NA	NA	F	2	82	68	NA	NA	1.01	1	4.8
B. sullivani	2013-08-13-12	8	13	211758	T3	Terra firme	26	11.54	NA	NA	F	2	102	81	NA	NA	1.72	3.1	6.5
B. sullivani	2013-08-13-14	8	13	213528	T3	Terra firme	26	11.54	NA	NA	?	1	86	71	NA	NA	1.11	NA	4.7
B. sullivani	2013-08-13-15	8	13	214512	T3	Terra firme	26	11.54	NA	NA	?	1	99	81	NA	NA	1.69	NA	5.7
B. sullivani	2013-08-13-16	8	13	215531	T3	Terra firme	26	11.54	NA	NA	?	1	84	69	NA	NA	0.98	NA	3.4
B. sullivani	2013-08-13-17	8	13	220325	T3	Terra firme	26	11.54	NA	NA	?	1	85	71	NA	NA	1.12	NA	6.6
B. sullivani	2013-08-13-18	8	13	221903	T3	Terra firme	26	11.54	NA	NA	M	2	122	103	NA	NA	2.67	1.4	8.3
B. sullivani	2013-08-13-19	8	13	223357	T3	Terra firme	26	11.54	NA	NA	?	1	86	72	NA	NA	1.25	NA	6.4
B. sullivani	2013-08-13-20	8	13	224021	T3	Terra firme	26	11.54	NA	NA	F	2	98	78	NA	NA	1.49	3.2	5
B. sullivani	2013-08-13-21	8	13	224617	T3	Terra firme	26	11.54	NA	NA	F	2	84	71	NA	NA	1.01	1.1	3.6
B. beebei 1+	2013-08-14-01	8	14	191454	T1	Terra firme	26	8.3	3.6	5.4	M	3	191	155	NA	NA	15.19	9.2	62.5
B. verdii	2013-08-14-02	8	14	192332	T1	Terra firme	26	8.3	3.6	5.4	M	2	100	86	64	NA	2.51	1.7	9.2
B. verdii	2013-08-14-03	8	14	193709	T1	Terra firme	26	8.3	3.6	5.4	M	2	85	74	85	NA	1.37	0.4	6.3
B. verdii	2013-08-14-04	8	14	195904	T1	Terra firme	26	8.3	3.6	5.4	?	1	70	60	NA	NA	0.74	NA	NA
B. verdii	2013-08-14-05	8	14	200851	T1	Terra firme	26	8.3	3.6	5.4	F	3	77	66	NA	NA	1.27	13.6	4.4
B. beebei 0+	2013-08-14-06	8	14	201520	T1	Terra firme	26	8.3	3.6	5.4	?	1	72	62	NA	NA	0.81	NA	3.7
B. beebei 0+	2013-08-14-07	8	14	202845	T1	Terra firme	26	8.3	3.6	5.4	?	1	66	57	NA	NA	0.66	NA	1.8
B. beebei 0+	2013-08-14-08	8	14	204446	T1	Terra firme	26	8.3	3.6	5.4	F	3	94	81	NA	NA	2.06	8.6	6.9
B. beebei 1+	2013-08-14-09	8	14	205956	T1	Terra firme	26	8.3	3.6	5.4	?	1	185	174	171	NA	24.96	NA	NA
B. verdii	2013-08-14-10	8	14	211021	T1	Terra firme	26	8.3	3.6	5.4	M	2	113	96	74	NA	2.95	2.1	11.2
B. beebei 0+	2013-08-14-11	8	14	213006	T1	Terra firme	26	8.3	3.6	5.4	F	2	88	76	NA	NA	1.76	4.5	7.2
B. beebei 0+	2013-08-14-15	8	14	222536	T1	Terra firme	26	8.3	3.6	5.4	M	2	88	76	59	NA	1.55	0.3	4.8
B. verdii	2013-08-14-16	8	14	223750	T1	Terra firme	26	8.3	3.6	5.4	F	3	76	64	NA	NA	1.1	8.6	6.4
B. sullivani	2013-08-16-01	8	16	193004	T2	Terra firme	23	18.7	3.8	4.82	?	1	77	64	NA	NA	0.72	NA	6.4
B. sullivani	2013-08-16-02	8	16	193839	T2	Terra firme	23	18.7	3.8	4.82	?	1	72	62	NA	NA	0.77	NA	5.8
B. beebei 0+	2013-08-16-03	8	16	195801	T2	Terra firme	23	18.7	3.8	4.82	M	2	127	103	70	NA	5.33	1.2	19.2
B. beebei 1+	2013-08-16-04	8	16	200231	T2	Terra firme	23	18.7	3.8	4.82	F	2	165	136	NA	NA	8.55	24.8	32.7
B. sullivani	2013-08-16-05	8	16	200819	T2	Terra firme	23	18.7	3.8	4.82	?	1	80	66	NA	NA	0.8	NA	3.5
B. bennetti	2013-08-19-01	8	19	194201	F2	Floodplain	29.8	53	0.4	5.12	?	1	126	109	NA	NA	4.38	NA	28.6
B. bennetti	2013-08-19-02	8	19	194717	F2	Floodplain	29.8	53	0.4	5.12	?	1	93	80	54	NA	1.76	NA	9.5
B. bennetti	2013-08-19-03	8	19	200717	F2	Floodplain	29.8	53	0.4	5.12	?	1	118	102	NA	NA	4.59	NA	26
B. bennetti	2013-08-19-05	8	19	203214	F2	Floodplain	29.8	53	0.4	5.12	?	1	108	98	NA	NA	2.93	NA	14.5
B. bennetti	2013-08-19-08	8	19	211105	F2	Floodplain	29.8	53	0.4	5.12	F	5	143	128	NA	142	8.4	23.8	87.9
B. bennetti	2013-08-19-10	8	19	214601	F2	Floodplain	29.8	53	0.4	5.12	?	1	76	66	44	NA	1.23	NA	8.8
B. bennetti	2013-08-19-11	8	19	215810	F2	Floodplain	29.8	53	0.4	5.12	F	5	139	122	NA	NA	6.37	17	34.2
B. bennetti	2013-08-19-12	8	19	220916	F2	Floodplain	29.8	53	0.4	5.12	?	1	134	118	NA	NA	5.93	NA	42.2
B. bennetti	2013-08-19-13	8	19	222241	F2	Floodplain	29.8	53	0.4	5.12	F	5	128	124	124	NA	8.65	19.1	50.4
B. bennetti	2013-08-19-15	8	19	225149	F2	Floodplain	29.8	53	0.4	5.12	F	2	107	94	NA	NA	3.29	2.4	18.9
B. bennetti	2013-08-19-17	8	19	232026	F2	Floodplain	29.8	53	0.4	5.12	F	2	119	100	75	NA	3.8	5.1	21.1
B. bennetti	2013-08-19-18	8	19	233141	F2	Floodplain	29.8	53	0.4	5.12	?	1	97	85	NA	NA	2.29	NA	17.1
B. sullivani	2013-08-21-01	8	21	190316	T3	Terra firme	26.3	11.66	4.4	4.67	?	1	85	71	NA	NA	1.15	NA	6.2
B. sullivani	2013-08-21-02	8	21	190805	T3	Terra firme	26.3	11.66	4.4	4.67	?	1	82	65	NA	NA	0.79	NA	1.2
B. beebei 0+	2013-08-21-03	8	21	191358	T3	Terra firme	26.3	11.66	4.4	4.67	F	2	88	78	NA	NA	1.72	5.2	8.7
B. sullivani	2013-08-21-04	8	21	191902	T3	Terra firme	26.3	11.66	4.4	4.67	?	1	111	93	NA	NA	2.75	NA	8.4
B. sullivani	2013-08-21-05	8	21	192914	T3	Terra firme	26.3	11.66	4.4	4.67	?	1	85	70	NA	NA	0.99	NA	5.7
B. sullivani	2013-08-21-06	8	21	193304	T3	Terra firme	26.3	11.66	4.4	4.67	?	1	76	64	NA	NA	0.67	NA	6.3
B. sullivani	2013-08-21-07	8	21	193733	T3	Terra firme	26.3	11.66	4.4	4.67	?	1	105	86	NA	NA	1.99	NA	9.8
B. sullivani	2013-08-21-08	8	21	194317	T3	Terra firme	26.3	11.66	4.4	4.67	?	1	113	91	NA	NA	2.2	NA	13.2
B. sullivani	2013-08-21-09	8	21	195459	T3	Terra firme	26.3	11.66	4.4	4.67	M	2	122	100	NA	NA	2.9	1.6	16.4
B. sullivani	2013-08-21-12	8	21	204009	T3	Terra firme	26.3	11.66	4.4	4.67	?	1	79	66	NA	NA	0.84	NA	3.2
B. sullivani	2013-08-21-13	8	21	205728	T3	Terra firme	26.3	11.66	4.4	4.67	?	1	114	92	NA	NA	2.77	NA	13.4
B. sullivani	2013-08-21-14	8	21	210440	T3	Terra firme	26.3	11.66	4.4	4.67	?	1	91	75	NA	NA	1.05	NA	6
B. sullivani	2013-08-21-15	8	21	211129	T3	Terra firme	26.3	11.66	4.4	4.67	?	1	81	67	NA	NA	0.92	NA	5.4
B. sullivani	2013-08-21-16	8	21	212153	T3	Terra firme	26.3	11.66	4.4	4.67	F	2	84	71	NA	NA	1.02	3.9	8.6
B. beebei 1+	2013-08-21-17	8	21	212955	T3	Terra firme	26.3	11.66	4.4	4.67	F	5	174	142	NA	NA	12.75	37.7	54.8
B. sullivani	2013-08-21-18	8	21	213751	T3	Terra firme	26.3	11.66	4.4	4.67	?	1	118	98	NA	NA	2.94	NA	12.8
B. sullivani	2013-08-21-19	8	21	215038	T3	Terra firme	26.3	11.66	4.4	4.67	?	1	82	67	NA	NA	0.91	NA	7.4
B. sullivani	2013-08-21-20	8	21	221357	T3	Terra firme	26.3	11.66	4.4	4.67	F	2	108	88	NA	NA	2.27	3.3	14.7
B. sullivani	2013-08-21-21	8	21	221857	T3	Terra firme	26.3	11.66	4.4	4.67	?	1	69	61	NA	NA	0.68	NA	2.3
B. sullivani	2013-08-21-22	8	21	222422	T3	Terra firme	26.3	11.66	4.4	4.67	?	1	78	64	NA	NA	0.8	NA	7.8
B. sullivani	2013-08-21-23	8	21	223302	T3	Terra firme	26.3	11.66	4.4	4.67	?	1	82	67	NA	NA	0.95	NA	11.3
B. sullivani	2013-08-21-24	8	21	224357	T3	Terra firme	26.3	11.66	4.4	4.67	?	1	73	60	50	NA	0.73	NA	5.9
B. sullivani	2013-08-21-25	8	21	224839	T3	Terra firme	26.3	11.66	4.4	4.67	F	2	81	69	NA	NA	0.98	1.5	4.5
B. beebei 0+	2013-08-22-01	8	22	185907	T1	Terra firme	26.7	9.04	NA	NA	M	3	98	86	73	NA	2.58	2.5	12.6
B. beebei 0+	2013-08-22-02	8	22	190659	T1	Terra firme	26.7	9.04	NA	NA	?	1	70	61	NA	NA	0.91	NA	7
B. beebei 0+	2013-08-22-04	8	22	192227	T1	Terra firme	26.7	9.04	NA	NA	?	1	96	83	NA	NA	2	NA	8.1
B. beebei 0+	2013-08-22-05	8	22	192946	T1	Terra firme	26.7	9.04	NA	NA	M	2	119	91	NA	NA	2.83	0.5	12.4
B. verdii	2013-08-22-06	8	22	193806	T1	Terra firme	26.7	9.04	NA	NA	M	3	79	70	NA	NA	1.19	0.9	5.9
B. verdii	2013-08-22-08	8	22	195252	T1	Terra firme	26.7	9.04	NA	NA	F	4	83	71	NA	NA	1.46	23.6	6.6
B. beebei 0+	2013-08-22-09	8	22	200015	T1	Terra firme	26.7	9.04	NA	NA	F	4	74	70	70	NA	1.43	16.1	9.9
B. beebei 0+	2013-08-22-10	8	22	200737	T1	Terra firme	26.7	9.04	NA	NA	F	3	83	72	54	NA	1.68	30.7	11.4
B. verdii	2013-08-22-12	8	22	202002	T1	Terra firme	26.7	9.04	NA	NA	?	1	54	49	NA	NA	0.44	NA	2.6
B. verdii	2013-08-22-14	8	22	203601	T1	Terra firme	26.7	9.04	NA	NA	?	1	61	53	NA	NA	0.59	NA	7.1
B. beebei 0+	2013-08-22-15	8	22	204532	T1	Terra firme	26.7	9.04	NA	NA	F	2	75	66	NA	NA	1	3	8.5
B. beebei 0+	2013-08-22-16	8	22	205425	T1	Terra firme	26.7	9.04	NA	NA	?	1	62	55	NA	NA	0.78	NA	NA
B. beebei 0+	2013-08-22-17	8	22	210500	T1	Terra firme	26.7	9.04	NA	NA	F	2	73	63	NA	NA	1.06	0.6	5.5
B. verdii	2013-08-22-18	8	22	211940	T1	Terra firme	26.7	9.04	NA	NA	?	1	74	63	NA	NA	1.03	NA	5.8
B. verdii	2013-08-22-19	8	22	212840	T1	Terra firme	26.7	9.04	NA	NA	F	2	83	70	NA	NA	1.37	2.5	7.5
B. beebei 0+	2013-08-22-20	8	22	213543	T1	Terra firme	26.7	9.04	NA	NA	?	1	62	54	62	NA	0.67	NA	9.1
B. beebei 0+	2013-08-22-21	8	22	214845	T1	Terra firme	26.7	9.04	NA	NA	?	1	53	45	NA	NA	0.42	NA	NA
B. beebei 0+	2013-08-22-23	8	22	220419	T1	Terra firme	26.7	9.04	NA	NA	?	1	82	70	NA	NA	1.41	NA	1.6
B. beebei 0+	2013-08-22-24	8	22	221104	T1	Terra firme	26.7	9.04	NA	NA	F	4	88	79	88	NA	1.93	22.4	12.2
B. beebei 0+	2013-08-22-28	8	22	224028	T1	Terra firme	26.7	9.04	NA	NA	M	3	83	72	66	NA	1.35	1.1	5.5
B. beebei 0+	2013-08-22-29	8	22	224728	T1	Terra firme	26.7	9.04	NA	NA	M	2	80	67	NA	NA	1.14	1.4	15.1
B. walteri	2013-08-23-01	8	23	190936	T4	Terra firme	26.8	10.31	1.6	5.93	F	3	149	109	NA	NA	3.14	NA	NA
B. walteri	2013-08-23-02	8	23	192104	T4	Terra firme	26.8	10.31	1.6	5.93	F	3	134	107	103	NA	3.97	93.6	NA
B. walteri	2013-08-23-03	8	23	194819	T4	Terra firme	26.8	10.31	1.6	5.93	?	1	99	71	NA	NA	0.84	NA	4.5
B. walteri	2013-08-23-04	8	23	195511	T4	Terra firme	26.8	10.31	1.6	5.93	?	1	117	80	NA	NA	1.23	NA	8.1
B. walteri	2013-08-23-05	8	23	195906	T4	Terra firme	26.8	10.31	1.6	5.93	F	2	143	99	NA	NA	2.89	14.8	19.8
B. walteri	2013-08-23-06	8	23	200710	T4	Terra firme	26.8	10.31	1.6	5.93	F	2	136	100	NA	NA	2.53	18	17.1
B. walteri	2013-08-23-07	8	23	201417	T4	Terra firme	26.8	10.31	1.6	5.93	F	2	122	87	NA	NA	1.73	9	17.2
B. walteri	2013-08-23-08	8	23	202112	T4	Terra firme	26.8	10.31	1.6	5.93	?	1	112	79	NA	NA	1.21	NA	7.4
B. walteri	2013-08-23-09	8	23	202812	T4	Terra firme	26.8	10.31	1.6	5.93	F	2	138	97	NA	NA	2.33	13.2	16.8
B. walteri	2013-08-23-10	8	23	203324	T4	Terra firme	26.8	10.31	1.6	5.93	?	1	107	77	NA	NA	1.21	NA	NA
B. walteri	2013-08-23-11	8	23	204201	T4	Terra firme	26.8	10.31	1.6	5.93	?	1	108	81	NA	NA	1.39	NA	12.1
B. walteri	2013-08-23-12	8	23	204751	T4	Terra firme	26.8	10.31	1.6	5.93	?	1	116	79	NA	NA	1.17	NA	2.7
B. walteri	2013-08-23-14	8	23	210412	T4	Terra firme	26.8	10.31	1.6	5.93	F	3	157	111	NA	NA	3.62	NA	NA
B. walteri	2013-08-23-15	8	23	211145	T4	Terra firme	26.8	10.31	1.6	5.93	F	3	147	102	NA	NA	2.72	44	19.3
B. walteri	2013-08-23-16	8	23	211638	T4	Terra firme	26.8	10.31	1.6	5.93	F	3	143	105	NA	NA	3.23	90.1	32.5
B. walteri	2013-08-23-17	8	23	212028	T4	Terra firme	26.8	10.31	1.6	5.93	F	5	144	106	NA	NA	3.08	28.6	28.1
B. bennetti	2013-08-26-01	8	26	191221	F1	Floodplain	27.5	47.1	0.6	5.71	F	2	110	98	84	NA	3.72	4.3	16.2
B. bennetti	2013-08-26-02	8	26	191932	F1	Floodplain	27.5	47.1	0.6	5.71	?	1	118	102	NA	NA	4.15	NA	31.1
B. bennetti	2013-08-26-04	8	26	193627	F1	Floodplain	27.5	47.1	0.6	5.71	?	1	135	113	83	NA	5.67	NA	34.4
B. bennetti	2013-08-26-05	8	26	194435	F1	Floodplain	27.5	47.1	0.6	5.71	?	1	119	102	NA	NA	4.26	NA	25.9
B. bennetti	2013-08-26-06	8	26	194950	F1	Floodplain	27.5	47.1	0.6	5.71	?	1	101	87	NA	NA	2.36	NA	10.4
B. bennetti	2013-08-26-07	8	26	200038	F1	Floodplain	27.5	47.1	0.6	5.71	?	1	91	80	NA	NA	1.86	NA	8.6
B. bennetti	2013-08-26-08	8	26	200724	F1	Floodplain	27.5	47.1	0.6	5.71	F	2	113	102	NA	NA	3.95	8.4	29.3
B. bennetti	2013-08-26-09	8	26	201408	F1	Floodplain	27.5	47.1	0.6	5.71	?	1	117	102	99	NA	3.83	NA	22.4
B. bennetti	2013-08-26-10	8	26	202109	F1	Floodplain	27.5	47.1	0.6	5.71	?	1	111	97	NA	NA	3.5	NA	22.2
B. bennetti	2013-08-26-11	8	26	203218	F1	Floodplain	27.5	47.1	0.6	5.71	F	5	138	121	NA	NA	6.4	28.6	54.2
B. bennetti	2013-08-26-13	8	26	204627	F1	Floodplain	27.5	47.1	0.6	5.71	?	1	90	79	NA	NA	1.89	NA	10.7
B. bennetti	2013-08-26-14	8	26	205529	F1	Floodplain	27.5	47.1	0.6	5.71	?	1	134	115	NA	NA	5.61	NA	35.5
B. bennetti	2013-08-26-15	8	26	210530	F1	Floodplain	27.5	47.1	0.6	5.71	?	1	113	99	NA	NA	3.41	NA	NA
B. bennetti	2013-08-26-16	8	26	211126	F1	Floodplain	27.5	47.1	0.6	5.71	?	1	130	115	NA	NA	6.07	NA	28.8
B. bennetti	2013-08-26-18	8	26	223837	F1	Floodplain	27.5	47.1	0.6	5.71	?	1	117	104	NA	NA	3.97	NA	25.4
B. bennetti	2013-08-26-20	8	26	230437	F1	Floodplain	27.5	47.1	0.6	5.71	F	5	158	134	NA	NA	10.42	65.9	60.1
B. bennetti	2013-08-26-21	8	26	232038	F1	Floodplain	27.5	47.1	0.6	5.71	?	1	135	116	NA	NA	5.79	NA	39.1
B. bennetti	2013-08-26-22	8	26	233333	F1	Floodplain	27.5	47.1	0.6	5.71	M	2	156	139	130	NA	9.55	3	41.9
B. sullivani	2013-08-28-01	8	28	193155	T3	Terra firme	24	9.67	NA	NA	?	1	68	57	NA	NA	0.55	NA	1.5
B. sullivani	2013-08-28-02	8	28	193716	T3	Terra firme	24	9.67	NA	NA	F	2	113	91	NA	NA	2.2	5.1	7.8
B. sullivani	2013-08-28-03	8	28	194218	T3	Terra firme	24	9.67	NA	NA	F	2	99	80	NA	NA	1.56	1.2	4.2
B. sullivani	2013-08-28-04	8	28	195254	T3	Terra firme	24	9.67	NA	NA	?	1	98	83	NA	NA	1.64	NA	5
B. sullivani	2013-08-28-05	8	28	195717	T3	Terra firme	24	9.67	NA	NA	?	1	109	90	NA	NA	2.03	NA	8.2
B. sullivani	2013-08-28-06	8	28	201351	T3	Terra firme	24	9.67	NA	NA	?	1	81	68	NA	NA	0.86	NA	3.4
B. sullivani	2013-08-28-07	8	28	202313	T3	Terra firme	24	9.67	NA	NA	?	1	109	89	NA	NA	2.33	NA	9.6
B. sullivani	2013-08-28-08	8	28	203300	T3	Terra firme	24	9.67	NA	NA	?	1	83	69	NA	NA	1.03	NA	3.6
B. sullivani	2013-08-28-09	8	28	204022	T3	Terra firme	24	9.67	NA	NA	?	1	81	67	NA	NA	0.97	NA	2.6
B. sullivani	2013-08-28-10	8	28	214900	T3	Terra firme	24	9.67	NA	NA	?	1	122	101	NA	NA	3.23	NA	11.3
B. sullivani	2013-08-28-11	8	28	211456	T3	Terra firme	24	9.67	NA	NA	?	1	82	68	NA	NA	0.92	NA	2.2
B. sullivani	2013-08-28-12	8	28	212240	T3	Terra firme	24	9.67	NA	NA	?	1	77	65	NA	NA	0.83	NA	2.6
B. sullivani	2013-08-28-13	8	28	213028	T3	Terra firme	24	9.67	NA	NA	?	1	91	74	NA	NA	1.21	NA	3.5
B. sullivani	2013-08-28-14	8	28	213840	T3	Terra firme	24	9.67	NA	NA	?	1	86	72	NA	NA	1.18	NA	4.1
B. sullivani	2013-08-28-15	8	28	214729	T3	Terra firme	24	9.67	NA	NA	?	1	80	67	NA	NA	0.99	NA	3.2
B. beebei 1+	2013-08-28-16	8	28	220205	T3	Terra firme	24	9.67	NA	NA	F	3	179	147	111	NA	15.23	126.6	61.7
B. verdii	2013-08-28-17	8	28	221622	T3	Terra firme	24	9.67	NA	NA	?	1	113	99	NA	NA	3.07	NA	5.3
B. sullivani	2013-08-28-18	8	28	223829	T3	Terra firme	24	9.67	NA	NA	?	1	107	90	NA	NA	2.2	NA	7.9
B. sullivani	2013-08-28-19	8	28	224304	T3	Terra firme	24	9.67	NA	NA	?	1	94	81	NA	NA	1.7	NA	5.9
B. sullivani	2013-08-28-20	8	28	224957	T3	Terra firme	24	9.67	NA	NA	F	3	111	90	NA	NA	1.92	92.6	5
B. sullivani	2013-08-28-21	8	28	225516	T3	Terra firme	24	9.67	NA	NA	?	1	97	80	NA	NA	1.54	NA	4.9
B. sullivani	2013-08-28-22	8	28	230120	T3	Terra firme	24	9.67	NA	NA	F	5	104	90	NA	NA	1.66	2.5	7.7
B. sullivani	2013-08-28-23	8	28	230757	T3	Terra firme	24	9.67	NA	NA	?	1	82	70	NA	NA	0.97	NA	3.7
B. beebei 1+	2013-08-29-01	8	29	191647	T2	Terra firme	24.3	8.54	NA	NA	M	3	162	129	NA	NA	9.98	1.8	39.2
B. beebei 1+	2013-08-29-02	8	29	192706	T2	Terra firme	24.3	8.54	NA	NA	F	3	165	132	109	NA	11.41	16.8	36.5
B. beebei 1+	2013-08-29-03	8	29	193416	T2	Terra firme	24.3	8.54	NA	NA	?	1	172	160	159	171	16.15	NA	26.9
B. beebei 0+	2013-08-29-04	8	29	193828	T2	Terra firme	24.3	8.54	NA	NA	F	2	140	114	NA	NA	5.87	9.3	22.6
B. beebei 1+	2013-08-29-05	8	29	194514	T2	Terra firme	24.3	8.54	NA	NA	?	1	215	184	153	NA	25.14	NA	NA
B. benjamini	2013-08-29-06	8	29	195134	T2	Terra firme	24.3	8.54	NA	NA	F	2	117	94	NA	NA	2.2	1.6	8.2
B. sullivani	2013-08-29-07	8	29	200825	T2	Terra firme	24.3	8.54	NA	NA	?	1	86	73	NA	NA	1.11	NA	4.4
B. sullivani	2013-08-29-08	8	29	201738	T2	Terra firme	24.3	8.54	NA	NA	?	1	76	63	NA	NA	0.81	NA	NA
B. beebei 0+	2013-08-29-09	8	29	202342	T2	Terra firme	24.3	8.54	NA	NA	M	2	72	63	NA	NA	1.19	NA	NA
B. sullivani	2013-08-29-10	8	29	203516	T2	Terra firme	24.3	8.54	NA	NA	?	1	94	79	NA	NA	1.4	NA	3.1
B. beebei 0+	2013-08-29-12	8	29	205803	T2	Terra firme	24.3	8.54	NA	NA	F	2	127	104	NA	NA	4.05	13.8	9.3
B. beebei 1+	2013-08-29-13	8	29	212301	T2	Terra firme	24.3	8.54	NA	NA	M	2	185	155	NA	NA	17.15	4.5	74.3
B. sullivani	2013-08-29-14	8	29	213100	T2	Terra firme	24.3	8.54	NA	NA	?	1	80	66	NA	NA	0.88	NA	3.7
B. sullivani	2013-08-29-15	8	29	214532	T2	Terra firme	24.3	8.54	NA	NA	?	1	80	67	NA	NA	0.94	NA	NA
B. beebei 1+	2013-08-29-16	8	29	215457	T2	Terra firme	24.3	8.54	NA	NA	M	3	198	185	198	196	24.89	NA	NA
B. sullivani	2013-08-29-17	8	29	220446	T2	Terra firme	24.3	8.54	NA	NA	?	1	75	62	NA	NA	0.67	NA	1.7
B. sullivani	2013-08-29-18	8	29	224514	T2	Terra firme	24.3	8.54	NA	NA	F	3	105	87	NA	NA	2.22	60.3	9.4
B. sullivani	2013-08-29-19	8	29	224906	T2	Terra firme	24.3	8.54	NA	NA	?	1	80	60	NA	NA	0.91	NA	9.2
B. verdii	2013-08-30-01	8	30	190637	T1	Terra firme	26	7.56	NA	NA	F	5	88	74	50	NA	1.78	50.9	12.6
B. verdii	2013-08-30-04	8	30	193646	T1	Terra firme	26	7.56	NA	NA	M	2	97	83	59	NA	2.27	2.6	14.3
B. beebei 0+	2013-08-30-06	8	30	200208	T1	Terra firme	26	7.56	NA	NA	F	3	92	79	59	NA	1.99	50	9.1
B. verdii	2013-08-30-07	8	30	201054	T1	Terra firme	26	7.56	NA	NA	F	5	111	95	NA	NA	3.26	52.8	14.5
B. verdii	2013-08-30-08	8	30	202146	T1	Terra firme	26	7.56	NA	NA	F	2	89	76	NA	NA	1.7	31.1	9.6
B. verdii	2013-08-30-09	8	30	202930	T1	Terra firme	26	7.56	NA	NA	F	5	78	64	NA	NA	0.93	4.5	1.5
B. verdii	2013-08-30-12	8	30	210855	T1	Terra firme	26	7.56	NA	NA	F	2	92	75	52	91	1.61	23	9
B. verdii	2013-08-30-13	8	30	211451	T1	Terra firme	26	7.56	NA	NA	M	2	96	83	66	NA	1.94	1.1	8.6
B. verdii	2013-08-30-14	8	30	212418	T1	Terra firme	26	7.56	NA	NA	F	2	81	68	50	NA	1.26	23.2	7.4
B. beebei 0+	2013-08-30-15	8	30	213652	T1	Terra firme	26	7.56	NA	NA	F	2	86	72	NA	NA	1.36	38	5.6
B. verdii	2013-08-30-21	8	30	221625	T1	Terra firme	26	7.56	NA	NA	M	2	113	88	NA	NA	2.2	1.9	11
B. verdii	2013-08-30-22	8	30	222114	T1	Terra firme	26	7.56	NA	NA	F	2	88	73	NA	NA	1.59	41.2	7
B. verdii	2013-08-30-23	8	30	222625	T1	Terra firme	26	7.56	NA	NA	F	5	92	76	NA	NA	1.44	10.8	5.2
B. verdii	2013-08-30-24	8	30	223115	T1	Terra firme	26	7.56	NA	NA	F	2	84	72	NA	NA	1.31	20.2	8
B. verdii	2013-08-30-25	8	30	223714	T1	Terra firme	26	7.56	NA	NA	F	2	85	74	53	NA	1.71	26.1	7.9
B. verdii	2013-08-30-26	8	30	224352	T1	Terra firme	26	7.56	NA	NA	F	2	87	74	NA	NA	1.4	26.5	6.4
B. verdii	2013-08-30-27	8	30	224846	T1	Terra firme	26	7.56	NA	NA	F	3	101	84	NA	NA	1.94	32.5	16
B. verdii	2013-08-30-28	8	30	225425	T1	Terra firme	26	7.56	NA	NA	F	2	88	76	NA	NA	1.55	7.1	9.1
B. beebei 0+	2013-08-30-29	8	30	230354	T1	Terra firme	26	7.56	NA	NA	F	2	98	86	NA	NA	2.41	47.5	23.4
B. verdii	2013-08-30-30	8	30	231155	T1	Terra firme	26	7.56	NA	NA	F	2	80	67	NA	NA	1.14	1.6	8.9
B. bennetti	2013-09-02-01	9	2	190438	F2	Floodplain	33	49.5	0.4	6.16	?	1	146	129	NA	NA	7.45	NA	35.7
B. bennetti	2013-09-02-03	9	2	191328	F2	Floodplain	33	49.5	0.4	6.16	?	1	118	103	NA	NA	3.63	NA	15.9
B. bennetti	2013-09-02-04	9	2	192204	F2	Floodplain	33	49.5	0.4	6.16	?	1	131	113	NA	NA	4.96	NA	28.7
B. bennetti	2013-09-02-05	9	2	192908	F2	Floodplain	33	49.5	0.4	6.16	?	1	110	94	NA	NA	2.8	NA	20.7
B. bennetti	2013-09-02-06	9	2	193332	F2	Floodplain	33	49.5	0.4	6.16	?	1	132	116	NA	NA	4	NA	15
B. bennetti	2013-09-02-07	9	2	193731	F2	Floodplain	33	49.5	0.4	6.16	?	1	111	95	NA	NA	2.81	NA	17.6
B. bennetti	2013-09-02-08	9	2	194155	F2	Floodplain	33	49.5	0.4	6.16	F	3	144	125	104	NA	6.92	58.6	33.3
B. bennetti	2013-09-02-09	9	2	194710	F2	Floodplain	33	49.5	0.4	6.16	F	2	118	105	NA	NA	4.48	3.9	NA
B. bennetti	2013-09-02-10	9	2	195638	F2	Floodplain	33	49.5	0.4	6.16	?	1	121	106	NA	NA	3.44	NA	10.9
B. bennetti	2013-09-02-11	9	2	200510	F2	Floodplain	33	49.5	0.4	6.16	?	1	114	100	NA	NA	3.48	NA	19.6
B. bennetti	2013-09-02-12	9	2	201252	F2	Floodplain	33	49.5	0.4	6.16	?	1	103	92	NA	NA	3.22	NA	NA
B. bennetti	2013-09-02-13	9	2	202109	F2	Floodplain	33	49.5	0.4	6.16	?	1	86	74	NA	NA	1.61	NA	NA
B. bennetti	2013-09-02-14	9	2	203001	F2	Floodplain	33	49.5	0.4	6.16	F	2	141	116	NA	NA	6.3	41	32
B. bennetti	2013-09-02-15	9	2	203551	F2	Floodplain	33	49.5	0.4	6.16	?	1	122	106	NA	NA	4.22	NA	31.4
B. bennetti	2013-09-02-16	9	2	204451	F2	Floodplain	33	49.5	0.4	6.16	?	1	122	108	NA	NA	4.38	NA	21.5
B. bennetti	2013-09-02-17	9	2	205322	F2	Floodplain	33	49.5	0.4	6.16	?	1	105	92	NA	NA	2.65	NA	19.4
B. bennetti	2013-09-02-18	9	2	210251	F2	Floodplain	33	49.5	0.4	6.16	F	5	151	130	99	NA	6.91	15.3	40.1
B. bennetti	2013-09-02-21	9	2	213205	F2	Floodplain	33	49.5	0.4	6.16	?	1	129	101	NA	NA	4.04	NA	23.5
B. bennetti	2013-09-02-22	9	2	214545	F2	Floodplain	33	49.5	0.4	6.16	?	1	124	110	NA	NA	4.67	NA	24.2
B. bennetti	2013-09-02-23	9	2	215858	F2	Floodplain	33	49.5	0.4	6.16	F	5	127	112	97	NA	5.19	18.2	35.4
B. bennetti	2013-09-02-24	9	2	220722	F2	Floodplain	33	49.5	0.4	6.16	?	1	105	91	NA	NA	2.98	NA	20.2
B. bennetti	2013-09-02-27	9	2	233446	F2	Floodplain	33	49.5	0.4	6.16	?	1	129	112	83	NA	6.74	NA	43
B. verdii	2013-09-10-01	9	10	190637	T1	Terra firme	27.1	8.9	NA	NA	M	3	107	88	NA	NA	2.06	2.2	11.7
B. beebei 0+	2013-09-10-03	9	10	191938	T1	Terra firme	27.1	8.9	NA	NA	F	3	92	76	NA	NA	1.66	26.9	10
B. verdii	2013-09-10-04	9	10	192755	T1	Terra firme	27.1	8.9	NA	NA	F	2	68	58	45	NA	0.76	4.6	1.4
B. verdii	2013-09-10-05	9	10	193714	T1	Terra firme	27.1	8.9	NA	NA	?	1	101	85	NA	NA	1.43	NA	NA
B. beebei 0+	2013-09-10-07	9	10	194945	T1	Terra firme	27.1	8.9	NA	NA	?	1	69	57	NA	NA	0.51	NA	NA
B. beebei 0+	2013-09-10-08	9	10	195733	T1	Terra firme	27.1	8.9	NA	NA	F	3	89	76	NA	NA	1.63	27.3	9.8
B. beebei 1+	2013-09-10-09	9	10	200552	T1	Terra firme	27.1	8.9	NA	NA	M	3	220	173	NA	NA	17.14	17.6	78.5
B. beebei 1+	2013-09-10-10	9	10	201536	T1	Terra firme	27.1	8.9	NA	NA	M	3	213	174	NA	NA	16.51	21.7	47.5
B. beebei 0+	2013-09-10-11	9	10	202701	T1	Terra firme	27.1	8.9	NA	NA	M	2	91	75	NA	NA	1.43	0.9	6
B. beebei 0+	2013-09-10-12	9	10	203823	T1	Terra firme	27.1	8.9	NA	NA	?	1	67	56	NA	NA	0.55	NA	3.7
B. verdii	2013-09-10-13	9	10	205110	T1	Terra firme	27.1	8.9	NA	NA	M	2	112	87	NA	NA	2.01	3.7	6.6
B. verdii	2013-09-10-14	9	10	210013	T1	Terra firme	27.1	8.9	NA	NA	M	3	113	95	NA	NA	2.48	2.2	13.9
B. verdii	2013-09-10-15	9	10	211149	T1	Terra firme	27.1	8.9	NA	NA	F	3	96	84	67	NA	1.94	30.2	9.3
B. verdii	2013-09-10-17	9	10	213323	T1	Terra firme	27.1	8.9	NA	NA	F	3	94	78	53	NA	2.06	34.5	3.3
B. beebei 0+	2013-09-10-18	9	10	214245	T1	Terra firme	27.1	8.9	NA	NA	F	3	101	84	NA	NA	2.36	26.9	12.9
B. verdii	2013-09-10-19	9	10	215101	T1	Terra firme	27.1	8.9	NA	NA	M	3	115	96	NA	113	2.81	1.2	16
B. verdii	2013-09-10-20	9	10	220001	T1	Terra firme	27.1	8.9	NA	NA	M	2	102	86	NA	NA	2.23	2.2	11.9
B. beebei 0+	2013-09-10-22	9	10	221818	T1	Terra firme	27.1	8.9	NA	NA	?	1	92	76	NA	NA	1.5	NA	9.2
B. verdii	2013-09-10-23	9	10	222557	T1	Terra firme	27.1	8.9	NA	NA	M	2	97	78	NA	NA	1.8	2.4	8.3
B. beebei 0+	2013-09-10-24	9	10	223248	T1	Terra firme	27.1	8.9	NA	NA	F	2	74	63	NA	NA	0.95	0.6	6.4
B. beebei 0+	2013-09-10-26	9	10	224842	T1	Terra firme	27.1	8.9	NA	NA	?	1	78	67	NA	NA	0.97	NA	NA
B. beebei 0+	2013-09-10-27	9	10	225625	T1	Terra firme	27.1	8.9	NA	NA	?	1	59	49	NA	NA	0.5	NA	3.2
B. beebei 0+	2013-09-10-28	9	10	230219	T1	Terra firme	27.1	8.9	NA	NA	?	1	56	49	NA	NA	0.55	NA	4
B. beebei 0+	2013-09-10-29	9	10	230728	T1	Terra firme	27.1	8.9	NA	NA	F	2	96	80	NA	NA	1.86	6.5	9
B. verdii	2013-09-10-30	9	10	231355	T1	Terra firme	27.1	8.9	NA	NA	F	2	105	90	NA	NA	2.22	1.9	9
B. verdii	2013-09-10-31	9	10	231906	T1	Terra firme	27.1	8.9	NA	NA	?	1	64	53	NA	NA	0.64	NA	4.9
B. beebei 0+	2013-09-10-32	9	10	232232	T1	Terra firme	27.1	8.9	NA	NA	?	1	78	65	NA	NA	0.98	NA	6.8
B. sullivani	2013-09-11-01	9	11	191712	T2	Terra firme	25.6	12.99	5.4	5.4	F	2	106	88	NA	NA	2.11	4.6	6.1
B. sullivani	2013-09-11-02	9	11	192416	T2	Terra firme	25.6	12.99	5.4	5.4	?	1	78	64	NA	NA	0.77	NA	NA
B. sullivani	2013-09-11-03	9	11	192751	T2	Terra firme	25.6	12.99	5.4	5.4	F	2	100	85	NA	NA	1.99	4.3	8.7
B. beebei 0+	2013-09-11-04	9	11	193907	T2	Terra firme	25.6	12.99	5.4	5.4	?	1	94	82	NA	NA	1.79	NA	5.3
B. beebei 1+	2013-09-11-07	9	11	200431	T2	Terra firme	25.6	12.99	5.4	5.4	F	2	147	126	NA	NA	8.69	27.5	26.1
B. beebei 1+	2013-09-11-08	9	11	200932	T2	Terra firme	25.6	12.99	5.4	5.4	F	2	149	120	NA	NA	8.4	76.9	29.8
B. beebei 1+	2013-09-11-09	9	11	201914	T2	Terra firme	25.6	12.99	5.4	5.4	F	5	166	137	NA	NA	8.58	33.2	18.4
B. beebei 1+	2013-09-11-10	9	11	202713	T2	Terra firme	25.6	12.99	5.4	5.4	F	2	188	157	NA	NA	17.17	NA	NA
B. beebei 1+	2013-09-11-11	9	11	203343	T2	Terra firme	25.6	12.99	5.4	5.4	M	3	179	147	NA	178	12.14	NA	NA
B. verdii	2013-09-11-12	9	11	204141	T2	Terra firme	25.6	12.99	5.4	5.4	M	2	113	96	NA	NA	2.97	1.5	9.3
B. beebei 0+	2013-09-11-14	9	11	205932	T2	Terra firme	25.6	12.99	5.4	5.4	F	2	137	112	91	NA	5.43	17.4	26.3
B. sullivani	2013-09-11-15	9	11	210549	T2	Terra firme	25.6	12.99	5.4	5.4	?	1	77	62	NA	NA	0.69	NA	NA
B. sullivani	2013-09-11-16	9	11	213103	T2	Terra firme	25.6	12.99	5.4	5.4	?	1	116	97	NA	NA	2.87	NA	12.6
B. verdii	2013-09-11-17	9	11	215052	T2	Terra firme	25.6	12.99	5.4	5.4	F	2	94	82	NA	NA	2	10	7.4
B. benjamini	2013-09-11-18	9	11	220533	T2	Terra firme	25.6	12.99	5.4	5.4	?	1	127	98	NA	NA	2.16	NA	10.1
B. sullivani	2013-09-11-19	9	11	222820	T2	Terra firme	25.6	12.99	5.4	5.4	?	1	92	76	NA	NA	1.33	NA	4.7
B. sullivani	2013-09-11-22	9	11	225729	T2	Terra firme	25.6	12.99	5.4	5.4	?	1	86	71	NA	NA	1.09	NA	3.5
B. sullivani	2013-09-12-01	9	12	190624	T3	Terra firme	25.9	10.1	NA	NA	?	1	83	68	NA	NA	0.94	NA	5.7
B. sullivani	2013-09-12-02	9	12	191407	T3	Terra firme	25.9	10.1	NA	NA	?	1	93	76	NA	NA	1.27	NA	8.5
B. sullivani	2013-09-12-03	9	12	192119	T3	Terra firme	25.9	10.1	NA	NA	?	1	114	94	NA	NA	2.81	NA	11.6
B. sullivani	2013-09-12-04	9	12	194700	T3	Terra firme	25.9	10.1	NA	NA	?	1	100	83	NA	NA	1.77	NA	4.8
B. sullivani	2013-09-12-05	9	12	195933	T3	Terra firme	25.9	10.1	NA	NA	?	1	81	66	NA	NA	0.86	NA	4.5
B. sullivani	2013-09-12-06	9	12	200248	T3	Terra firme	25.9	10.1	NA	NA	M	2	118	97	NA	NA	2.41	5	12.9
B. sullivani	2013-09-12-07	9	12	200809	T3	Terra firme	25.9	10.1	NA	NA	?	1	89	74	NA	NA	1.46	NA	8.1
B. sullivani	2013-09-12-08	9	12	201905	T3	Terra firme	25.9	10.1	NA	NA	?	1	85	69	NA	NA	1.07	NA	7.1
B. sullivani	2013-09-12-09	9	12	203307	T3	Terra firme	25.9	10.1	NA	NA	F	2	109	90	NA	NA	2.23	5.7	15.1
B. sullivani	2013-09-12-10	9	12	204535	T3	Terra firme	25.9	10.1	NA	NA	F	2	111	90	NA	NA	2.34	18.2	9
B. sullivani	2013-09-12-11	9	12	205225	T3	Terra firme	25.9	10.1	NA	NA	?	1	93	76	NA	NA	1.28	NA	4
B. verdii	2013-09-12-12	9	12	205909	T3	Terra firme	25.9	10.1	NA	NA	F	2	105	88	80	NA	2.72	15.3	11.9
B. beebei 0+	2013-09-12-13	9	12	210633	T3	Terra firme	25.9	10.1	NA	NA	F	2	81	80	63	NA	2.1	5.6	9
B. verdii	2013-09-12-14	9	12	211627	T3	Terra firme	25.9	10.1	NA	NA	?	1	60	52	NA	NA	0.59	NA	4.1
B. verdii	2013-09-12-15	9	12	212353	T3	Terra firme	25.9	10.1	NA	NA	?	1	106	90	72	NA	2.28	NA	8.4
B. beebei 1+	2013-09-12-16	9	12	213845	T3	Terra firme	25.9	10.1	NA	NA	F	2	177	143	NA	NA	12.49	100.9	60.2
B. sullivani	2013-09-12-17	9	12	215732	T3	Terra firme	25.9	10.1	NA	NA	?	1	109	91	NA	NA	2.48	NA	9.5
B. sullivani	2013-09-12-18	9	12	220905	T3	Terra firme	25.9	10.1	NA	NA	F	2	107	88	NA	NA	2.15	3.7	12.4
B. beebei 0+	2013-09-12-19	9	12	222408	T3	Terra firme	25.9	10.1	NA	NA	?	1	56	51	NA	NA	0.43	NA	2.1
B. sullivani	2013-09-12-20	9	12	222844	T3	Terra firme	25.9	10.1	NA	NA	?	1	79	70	NA	70	0.95	NA	5.3
B. walteri	2013-09-13-01	9	13	190701	T4	Terra firme	26.6	9.5	NA	NA	?	1	156	111	NA	NA	3.79	NA	25.8
B. walteri	2013-09-13-03	9	13	191820	T4	Terra firme	26.6	9.5	NA	NA	F	2	134	94	NA	NA	2.22	1.8	14.6
B. walteri	2013-09-13-04	9	13	192500	T4	Terra firme	26.6	9.5	NA	NA	F	2	148	111	NA	NA	3.76	14.7	30.5
B. walteri	2013-09-13-05	9	13	193210	T4	Terra firme	26.6	9.5	NA	NA	F	2	140	98	NA	NA	2.71	4.3	3.7
B. walteri	2013-09-13-06	9	13	193917	T4	Terra firme	26.6	9.5	NA	NA	?	1	112	81	NA	NA	1.4	NA	3.1
B. walteri	2013-09-13-07	9	13	194510	T4	Terra firme	26.6	9.5	NA	NA	?	1	129	96	NA	NA	2.77	NA	30.2
B. walteri	2013-09-13-08	9	13	195446	T4	Terra firme	26.6	9.5	NA	NA	F	2	149	113	149	NA	3.93	51.8	32.5
B. walteri	2013-09-13-09	9	13	200214	T4	Terra firme	26.6	9.5	NA	NA	F	2	129	96	NA	NA	2.77	12.8	23.3
B. walteri	2013-09-13-10	9	13	201014	T4	Terra firme	26.6	9.5	NA	NA	F	2	130	90	NA	NA	2.21	44.4	19.2
B. walteri	2013-09-13-11	9	13	202130	T4	Terra firme	26.6	9.5	NA	NA	?	1	107	75	NA	NA	1.02	NA	7.9
B. walteri	2013-09-13-12	9	13	203051	T4	Terra firme	26.6	9.5	NA	NA	?	1	131	95	NA	NA	2.45	NA	16.1
B. walteri	2013-09-13-13	9	13	203748	T4	Terra firme	26.6	9.5	NA	NA	?	1	148	101	NA	NA	3.24	NA	23.9
B. walteri	2013-09-13-14	9	13	204408	T4	Terra firme	26.6	9.5	NA	NA	F	2	114	90	114	NA	1.64	7.1	11.8
B. walteri	2013-09-13-15	9	13	205426	T4	Terra firme	26.6	9.5	NA	NA	F	2	132	91	NA	NA	2.05	6.7	13.9
B. walteri	2013-09-13-16	9	13	210030	T4	Terra firme	26.6	9.5	NA	NA	F	3	117	84	117	NA	1.66	15.2	9.1
B. walteri	2013-09-13-17	9	13	210753	T4	Terra firme	26.6	9.5	NA	NA	?	1	95	65	NA	NA	0.71	NA	6.2
B. walteri	2013-09-13-18	9	13	211839	T4	Terra firme	26.6	9.5	NA	NA	?	1	89	66	NA	NA	0.86	NA	8.1
B. walteri	2013-09-13-19	9	13	212351	T4	Terra firme	26.6	9.5	NA	NA	M	2	169	120	NA	NA	4.01	12.5	23
B. walteri	2013-09-13-20	9	13	212923	T4	Terra firme	26.6	9.5	NA	NA	?	1	114	80	NA	NA	1.2	NA	11.4
B. walteri	2013-09-13-21	9	13	213439	T4	Terra firme	26.6	9.5	NA	NA	?	1	122	91	NA	NA	2.01	NA	12.9
B. walteri	2013-09-13-22	9	13	214733	T4	Terra firme	26.6	9.5	NA	NA	M	2	161	111	NA	NA	4.24	4.1	31.2
B. walteri	2013-09-13-23	9	13	215703	T4	Terra firme	26.6	9.5	NA	NA	F	2	141	95	NA	NA	2.54	20.1	17.7
B. walteri	2013-09-13-24	9	13	220425	T4	Terra firme	26.6	9.5	NA	NA	?	1	137	90	NA	NA	1.96	NA	10.1
B. walteri	2013-09-13-25	9	13	221644	T4	Terra firme	26.6	9.5	NA	NA	F	3	161	127	NA	NA	4.58	156.5	37.3
B. walteri	2013-09-13-26	9	13	222425	T4	Terra firme	26.6	9.5	NA	NA	F	2	138	95	NA	NA	2.58	11.8	17.2
B. walteri	2013-09-13-27	9	13	223031	T4	Terra firme	26.6	9.5	NA	NA	F	2	162	113	NA	NA	4.22	34.8	32.9
B. walteri	2013-09-13-28	9	13	223632	T4	Terra firme	26.6	9.5	NA	NA	F	3	152	104	NA	NA	3.26	107.9	31.5
B. walteri	2013-09-13-29	9	13	224334	T4	Terra firme	26.6	9.5	NA	NA	F	3	139	104	NA	NA	2.99	92.1	27.7
B. walteri	2013-09-13-30	9	13	224951	T4	Terra firme	26.6	9.5	NA	NA	M	2	146	97	NA	NA	2.57	2.6	15.1
B. walteri	2013-09-13-31	9	13	225943	T4	Terra firme	26.6	9.5	NA	NA	?	1	110	76	49	NA	1.18	NA	7.7
B. walteri	2013-09-13-32	9	13	230516	T4	Terra firme	26.6	9.5	NA	NA	F	2	133	94	NA	NA	1.99	4.7	7.7
B. bennetti	2013-09-16-01	9	16	191130	F1	Floodplain	32.5	48.8	0.6	5.95	?	1	105	94	NA	NA	2.86	NA	16.7
B. bennetti	2013-09-16-02	9	16	191618	F1	Floodplain	32.5	48.8	0.6	5.95	?	1	134	119	NA	NA	6.12	NA	52.8
B. bennetti	2013-09-16-03	9	16	192540	F1	Floodplain	32.5	48.8	0.6	5.95	?	1	132	114	NA	NA	5.39	NA	37.5
B. bennetti	2013-09-16-04	9	16	193027	F1	Floodplain	32.5	48.8	0.6	5.95	?	1	88	76	NA	NA	1.59	NA	15.8
B. bennetti	2013-09-16-05	9	16	194003	F1	Floodplain	32.5	48.8	0.6	5.95	?	1	121	103	NA	NA	3.74	NA	21.9
B. bennetti	2013-09-16-06	9	16	194827	F1	Floodplain	32.5	48.8	0.6	5.95	F	2	126	110	85	NA	4.85	10.7	38.3
B. bennetti	2013-09-16-07	9	16	200306	F1	Floodplain	32.5	48.8	0.6	5.95	F	2	152	130	98	NA	7.14	23.8	66.5
B. bennetti	2013-09-16-08	9	16	201309	F1	Floodplain	32.5	48.8	0.6	5.95	?	1	134	116	NA	NA	5.44	NA	32.6
B. bennetti	2013-09-16-09	9	16	202142	F1	Floodplain	32.5	48.8	0.6	5.95	?	1	119	103	NA	NA	3.5	NA	23.6
B. bennetti	2013-09-16-10	9	16	203534	F1	Floodplain	32.5	48.8	0.6	5.95	?	1	123	104	NA	NA	5.53	NA	52.9
B. bennetti	2013-09-16-11	9	16	205147	F1	Floodplain	32.5	48.8	0.6	5.95	M	2	152	130	NA	NA	5.91	2.8	29
B. bennetti	2013-09-16-12	9	16	210323	F1	Floodplain	32.5	48.8	0.6	5.95	F	2	161	140	106	NA	10.08	18.9	76.8
B. bennetti	2013-09-16-13	9	16	211721	F1	Floodplain	32.5	48.8	0.6	5.95	?	1	133	116	NA	NA	4.92	NA	30.9
B. bennetti	2013-09-16-14	9	16	212820	F1	Floodplain	32.5	48.8	0.6	5.95	?	1	140	121	NA	NA	7.73	NA	81.3
B. bennetti	2013-09-16-15	9	16	213851	F1	Floodplain	32.5	48.8	0.6	5.95	?	1	143	126	NA	NA	6.65	NA	35.4
B. bennetti	2013-09-16-16	9	16	215124	F1	Floodplain	32.5	48.8	0.6	5.95	F	2	164	142	94	NA	9.27	55.8	96.9
B. bennetti	2013-09-16-17	9	16	220341	F1	Floodplain	32.5	48.8	0.6	5.95	?	1	94	81	NA	NA	2.04	NA	19.6
B. bennetti	2013-09-16-22	9	16	235841	F1	Floodplain	32.5	48.8	0.6	5.95	?	1	131	116	NA	NA	4.94	NA	38.7
B. beebei 0+	2013-09-18-02	9	18	191414	T3	Terra firme	26.7	8.48	6	4.58	?	1	51	48	41	NA	0.46	NA	0.8
B. beebei 0+	2013-09-18-03	9	18	191922	T3	Terra firme	26.7	8.48	6	4.58	F	2	56	48	NA	NA	0.25	1.1	NA
B. beebei 0+	2013-09-18-04	9	18	192524	T3	Terra firme	26.7	8.48	6	4.58	?	1	67	59	NA	NA	0.89	NA	2.1
B. verdii	2013-09-18-06	9	18	194320	T3	Terra firme	26.7	8.48	6	4.58	M	3	91	79	NA	NA	1.54	1	3.8
B. verdii	2013-09-18-07	9	18	195709	T3	Terra firme	26.7	8.48	6	4.58	?	1	82	73	NA	NA	0.9	NA	1.6
B. sullivani	2013-09-18-08	9	18	200144	T3	Terra firme	26.7	8.48	6	4.58	?	1	73	63	NA	NA	0.66	NA	2
B. sullivani	2013-09-18-09	9	18	200620	T3	Terra firme	26.7	8.48	6	4.58	?	1	83	69	NA	NA	0.94	NA	2
B. sullivani	2013-09-18-11	9	18	201744	T3	Terra firme	26.7	8.48	6	4.58	?	1	92	77	NA	NA	1.22	NA	5
B. beebei 0+	2013-09-19-01	9	19	191028	T1	Terra firme	26.5	7.8	2.4	5.41	?	1	48	41	NA	NA	0.32	NA	NA
B. verdii	2013-09-19-02	9	19	191456	T1	Terra firme	26.5	7.8	2.4	5.41	M	2	84	70	NA	NA	1.29	0.5	5.8
B. verdii	2013-09-19-03	9	19	192159	T1	Terra firme	26.5	7.8	2.4	5.41	F	2	75	74	74	NA	1.4	3	6
B. verdii	2013-09-19-04	9	19	193002	T1	Terra firme	26.5	7.8	2.4	5.41	F	3	100	86	NA	NA	2.07	29.1	8.9
B. verdii	2013-09-19-05	9	19	193853	T1	Terra firme	26.5	7.8	2.4	5.41	M	2	119	97	92	NA	3.11	2.9	11.1
B. verdii	2013-09-19-07	9	19	195407	T1	Terra firme	26.5	7.8	2.4	5.41	F	2	77	67	61	NA	1.1	2	3.4
B. verdii	2013-09-19-08	9	19	200326	T1	Terra firme	26.5	7.8	2.4	5.41	F	2	90	77	NA	NA	1.86	12.3	11.7
B. beebei 0+	2013-09-19-09	9	19	200947	T1	Terra firme	26.5	7.8	2.4	5.41	F	2	83	73	NA	NA	1.58	5.6	7.2
B. verdii	2013-09-19-10	9	19	201730	T1	Terra firme	26.5	7.8	2.4	5.41	?	1	69	60	NA	NA	0.97	NA	NA
B. beebei 0+	2013-09-19-11	9	19	202503	T1	Terra firme	26.5	7.8	2.4	5.41	M	2	107	92	NA	NA	2.63	3.1	10.1
B. verdii	2013-09-19-12	9	19	203330	T1	Terra firme	26.5	7.8	2.4	5.41	?	1	74	62	NA	NA	0.92	NA	4.3
B. beebei 1+	2013-09-19-13	9	19	203903	T1	Terra firme	26.5	7.8	2.4	5.41	F	2	156	124	NA	NA	7.19	NA	NA
B. beebei 0+	2013-09-19-14	9	19	204914	T1	Terra firme	26.5	7.8	2.4	5.41	F	3	91	80	49	NA	2.02	23.9	12.2
B. beebei 0+	2013-09-19-15	9	19	205548	T1	Terra firme	26.5	7.8	2.4	5.41	?	1	64	55	NA	NA	0.73	NA	NA
B. verdii	2013-09-19-16	9	19	210647	T1	Terra firme	26.5	7.8	2.4	5.41	M	2	101	87	101	100	2.1	1.6	9.4
B. verdii	2013-09-19-17	9	19	211535	T1	Terra firme	26.5	7.8	2.4	5.41	F	2	84	75	63	NA	1.57	2.4	11.7
B. verdii	2013-09-19-18	9	19	212317	T1	Terra firme	26.5	7.8	2.4	5.41	F	2	81	71	NA	NA	1.19	11.3	5.9
B. beebei 0+	2013-09-19-19	9	19	213020	T1	Terra firme	26.5	7.8	2.4	5.41	?	1	59	52	NA	NA	0.59	NA	NA
B. verdii	2013-09-19-20	9	19	213617	T1	Terra firme	26.5	7.8	2.4	5.41	M	2	81	70	NA	NA	1.14	0.4	4.3
B. verdii	2013-09-19-21	9	19	214345	T1	Terra firme	26.5	7.8	2.4	5.41	F	2	76	67	51	NA	1.43	2.1	6.6
B. verdii	2013-09-19-22	9	19	215259	T1	Terra firme	26.5	7.8	2.4	5.41	M	2	101	82	NA	NA	2.11	2.1	11.8
B. verdii	2013-09-19-23	9	19	215839	T1	Terra firme	26.5	7.8	2.4	5.41	F	2	72	61	NA	NA	0.93	1.2	4
B. beebei 0+	2013-09-19-24	9	19	220447	T1	Terra firme	26.5	7.8	2.4	5.41	F	3	80	69	NA	NA	1.52	27.3	9.5
B. beebei 0+	2013-09-19-25	9	19	221014	T1	Terra firme	26.5	7.8	2.4	5.41	F	3	85	77	54	NA	2.06	48.4	15.8
B. verdii	2013-09-19-26	9	19	221658	T1	Terra firme	26.5	7.8	2.4	5.41	M	2	116	104	114	NA	3.31	3.1	9.8
B. verdii	2013-09-19-27	9	19	222206	T1	Terra firme	26.5	7.8	2.4	5.41	F	3	95	86	95	NA	2.34	10.1	48.2
B. beebei 0+	2013-09-19-28	9	19	222951	T1	Terra firme	26.5	7.8	2.4	5.41	M	2	97	86	NA	NA	2.29	1.8	6.6
B. verdii	2013-09-19-29	9	19	223534	T1	Terra firme	26.5	7.8	2.4	5.41	M	2	115	98	89	NA	3.27	2.3	12.8
B. verdii	2013-09-19-30	9	19	224322	T1	Terra firme	26.5	7.8	2.4	5.41	M	2	89	77	NA	NA	1.64	0.9	8.5
B. beebei 0+	2013-09-19-31	9	19	224935	T1	Terra firme	26.5	7.8	2.4	5.41	?	1	81	69	NA	NA	1.37	NA	6.1
B. verdii	2013-09-19-32	9	19	225350	T1	Terra firme	26.5	7.8	2.4	5.41	F	3	86	74	NA	NA	1.74	41.6	7.5
B. sullivani	2013-09-20-01	9	20	190833	T3	Terra firme	26	9.48	NA	NA	F	2	114	94	NA	NA	2.58	7.4	12.7
B. sullivani	2013-09-20-02	9	20	191832	T3	Terra firme	26	9.48	NA	NA	?	1	83	68	NA	NA	1.06	NA	3.2
B. sullivani	2013-09-20-03	9	20	192446	T3	Terra firme	26	9.48	NA	NA	?	1	81	70	NA	NA	0.99	NA	6.6
B. sullivani	2013-09-20-04	9	20	192930	T3	Terra firme	26	9.48	NA	NA	?	1	78	65	NA	NA	0.83	NA	NA
B. sullivani	2013-09-20-05	9	20	193629	T3	Terra firme	26	9.48	NA	NA	?	1	114	93	NA	NA	2.8	NA	14.8
B. sullivani	2013-09-20-06	9	20	194241	T3	Terra firme	26	9.48	NA	NA	?	1	90	75	NA	NA	1.22	NA	3.6
B. sullivani	2013-09-20-07	9	20	194756	T3	Terra firme	26	9.48	NA	NA	?	1	87	74	NA	NA	1.09	NA	NA
B. sullivani	2013-09-20-09	9	20	200125	T3	Terra firme	26	9.48	NA	NA	?	1	83	70	NA	NA	1.06	NA	NA
B. sullivani	2013-09-20-10	9	20	200908	T3	Terra firme	26	9.48	NA	NA	?	1	74	61	NA	NA	0.69	NA	NA
B. sullivani	2013-09-20-11	9	20	201559	T3	Terra firme	26	9.48	NA	NA	?	1	94	76	NA	NA	1.29	NA	8.8
B. sullivani	2013-09-20-12	9	20	202302	T3	Terra firme	26	9.48	NA	NA	F	2	112	91	NA	NA	1.69	2.2	4.7
B. sullivani	2013-09-20-13	9	20	203005	T3	Terra firme	26	9.48	NA	NA	?	1	96	78	NA	NA	1.43	NA	3.2
B. verdii	2013-09-20-14	9	20	203623	T3	Terra firme	26	9.48	NA	NA	M	2	86	80	76	NA	2.03	0.9	6.8
B. sullivani	2013-09-20-15	9	20	204346	T3	Terra firme	26	9.48	NA	NA	?	1	84	67	NA	NA	0.84	NA	NA
B. beebei 0+	2013-09-20-16	9	20	205000	T3	Terra firme	26	9.48	NA	NA	?	1	56	51	NA	NA	0.55	NA	NA
B. benjamini	2013-09-20-17	9	20	205719	T3	Terra firme	26	9.48	NA	NA	F	2	128	103	NA	NA	2.59	0.9	15
B. beebei 0+	2013-09-20-18	9	20	210747	T3	Terra firme	26	9.48	NA	NA	F	2	69	64	NA	NA	1.09	4	1.7
B. sullivani	2013-09-20-20	9	20	214511	T3	Terra firme	26	9.48	NA	NA	?	1	97	80	NA	NA	1.47	NA	3
B. beebei 1+	2013-09-20-22	9	20	220910	T3	Terra firme	26	9.48	NA	NA	F	2	189	158	188	NA	14.85	NA	NA
B. verdii	2013-09-20-23	9	20	221901	T3	Terra firme	26	9.48	NA	NA	?	1	66	59	NA	NA	0.71	NA	NA
B. sullivani	2013-09-20-24	9	20	222753	T3	Terra firme	26	9.48	NA	NA	?	1	83	72	NA	NA	1.12	NA	6.7
B. sullivani	2013-09-20-25	9	20	224158	T3	Terra firme	26	9.48	NA	NA	?	1	79	68	NA	NA	0.84	NA	2.8
B. beebei 0+	2013-09-23-01	9	23	191406	T1	Terra firme	27.1	9	NA	NA	F	2	80	64	NA	NA	1.02	3.7	5.4
B. beebei 0+	2013-09-23-02	9	23	192316	T1	Terra firme	27.1	9	NA	NA	M	2	79	65	NA	NA	1.1	0.2	5.1
B. beebei 0+	2013-09-23-03	9	23	193357	T1	Terra firme	27.1	9	NA	NA	M	2	91	77	NA	NA	1.62	2.6	10.6
B. beebei 0+	2013-09-23-04	9	23	194941	T1	Terra firme	27.1	9	NA	NA	F	3	105	87	NA	NA	1.94	62	11.7
B. verdii	2013-09-23-05	9	23	195914	T1	Terra firme	27.1	9	NA	NA	F	3	88	76	88	NA	1.73	13.6	9.9
B. verdii	2013-09-23-06	9	23	200921	T1	Terra firme	27.1	9	NA	NA	M	3	117	97	NA	NA	3.09	2.3	16.8
B. beebei 0+	2013-09-23-07	9	23	201958	T1	Terra firme	27.1	9	NA	NA	F	2	90	74	58	NA	1.62	37.4	13.8
B. verdii	2013-09-23-08	9	23	203005	T1	Terra firme	27.1	9	NA	NA	M	3	131	103	NA	NA	3.12	3.5	12.5
B. verdii	2013-09-23-09	9	23	204310	T1	Terra firme	27.1	9	NA	NA	M	2	101	84	63	NA	1.77	1.4	15
B. beebei 0+	2013-09-23-10	9	23	205421	T1	Terra firme	27.1	9	NA	NA	?	1	65	56	NA	NA	0.63	NA	NA
B. beebei 0+	2013-09-23-12	9	23	212200	T1	Terra firme	27.1	9	NA	NA	F	2	70	61	43	NA	0.85	17.4	4.8
B. verdii	2013-09-23-13	9	23	213038	T1	Terra firme	27.1	9	NA	NA	?	1	63	52	NA	NA	0.49	NA	NA
B. beebei 0+	2013-09-23-14	9	23	213652	T1	Terra firme	27.1	9	NA	NA	?	1	67	56	NA	NA	0.58	NA	NA
B. verdii	2013-09-23-15	9	23	214354	T1	Terra firme	27.1	9	NA	NA	F	3	85	75	NA	NA	1.34	24.9	12.2
B. verdii	2013-09-23-16	9	23	215739	T1	Terra firme	27.1	9	NA	NA	?	1	67	56	NA	NA	0.53	NA	NA
B. verdii	2013-09-23-17	9	23	221458	T1	Terra firme	27.1	9	NA	NA	M	2	95	77	NA	NA	1.38	0.4	6.5
B. beebei 0+	2013-09-23-18	9	23	222323	T1	Terra firme	27.1	9	NA	NA	F	2	88	73	44	NA	1.48	6.2	9.8
B. verdii	2013-09-23-19	9	23	223630	T1	Terra firme	27.1	9	NA	NA	M	3	108	89	NA	NA	1.92	2.3	8.7
B. beebei 0+	2013-09-23-20	9	23	225256	T1	Terra firme	27.1	9	NA	NA	?	1	68	56	NA	NA	0.6	NA	NA
B. verdii	2013-09-23-21	9	23	225730	T1	Terra firme	27.1	9	NA	NA	?	1	74	63	NA	NA	0.88	NA	5.4
B. beebei 0+	2013-09-23-22	9	23	230337	T1	Terra firme	27.1	9	NA	NA	?	1	68	57	NA	NA	0.66	NA	NA
B. verdii	2013-09-23-23	9	23	230844	T1	Terra firme	27.1	9	NA	NA	?	1	83	70	NA	NA	1.19	NA	5.5
B. beebei 0+	2013-09-23-24	9	23	231358	T1	Terra firme	27.1	9	NA	NA	?	1	70	60	NA	NA	0.77	5.8	NA
B. beebei 0+	2013-09-23-25	9	23	231715	T1	Terra firme	27.1	9	NA	NA	?	1	91	77	NA	NA	1.81	NA	12.7
B. walteri	2013-09-25-01	9	25	190811	T4	Terra firme	27	11.04	2	5.66	F	2	159	113	NA	NA	3.88	19.5	29
B. walteri	2013-09-25-02	9	25	191510	T4	Terra firme	27	11.04	2	5.66	?	1	124	88	NA	NA	1.73	NA	10.7
B. walteri	2013-09-25-03	9	25	192402	T4	Terra firme	27	11.04	2	5.66	?	1	87	63	NA	NA	0.63	NA	NA
B. walteri	2013-09-25-04	9	25	193133	T4	Terra firme	27	11.04	2	5.66	F	2	124	89	NA	NA	1.75	4.4	NA
B. walteri	2013-09-25-06	9	25	194604	T4	Terra firme	27	11.04	2	5.66	F	2	142	96	NA	NA	2.27	6.9	15.2
B. walteri	2013-09-25-07	9	25	195358	T4	Terra firme	27	11.04	2	5.66	F	3	136	100	NA	NA	2.58	82.6	20.2
B. walteri	2013-09-25-08	9	25	200723	T4	Terra firme	27	11.04	2	5.66	F	2	128	93	NA	NA	2	11.3	12.8
B. walteri	2013-09-25-09	9	25	201150	T4	Terra firme	27	11.04	2	5.66	?	1	151	107	NA	NA	3.41	NA	25.6
B. walteri	2013-09-25-10	9	25	201541	T4	Terra firme	27	11.04	2	5.66	F	3	150	109	NA	NA	3.32	98.4	21.3
B. walteri	2013-09-25-11	9	25	201941	T4	Terra firme	27	11.04	2	5.66	F	3	162	120	NA	NA	4.58	134.7	37.5
B. walteri	2013-09-25-12	9	25	202530	T4	Terra firme	27	11.04	2	5.66	?	1	132	91	NA	NA	1.72	NA	11.7
B. walteri	2013-09-25-13	9	25	203200	T4	Terra firme	27	11.04	2	5.66	?	1	122	86	NA	NA	1.62	NA	11.3
B. walteri	2013-09-25-14	9	25	203931	T4	Terra firme	27	11.04	2	5.66	?	1	145	102	NA	NA	2.52	NA	14.4
B. walteri	2013-09-25-15	9	25	204654	T4	Terra firme	27	11.04	2	5.66	M	3	158	105	NA	NA	2.47	2.3	16.4
B. walteri	2013-09-25-16	9	25	205142	T4	Terra firme	27	11.04	2	5.66	?	1	118	84	NA	NA	1.51	NA	11
B. walteri	2013-09-25-17	9	25	205850	T4	Terra firme	27	11.04	2	5.66	M	2	154	111	NA	NA	3.18	3.7	21.1
B. walteri	2013-09-25-18	9	25	210448	T4	Terra firme	27	11.04	2	5.66	F	3	157	115	NA	NA	4.41	96.2	39.3
B. walteri	2013-09-25-19	9	25	210941	T4	Terra firme	27	11.04	2	5.66	F	2	146	102	NA	NA	3.06	17.5	18.8
B. walteri	2013-09-25-20	9	25	212638	T4	Terra firme	27	11.04	2	5.66	F	3	138	100	NA	NA	2.47	14.1	14.8
B. walteri	2013-09-25-21	9	25	213219	T4	Terra firme	27	11.04	2	5.66	F	4	152	110	NA	NA	3.55	117.2	27.4
B. walteri	2013-09-25-22	9	25	214501	T4	Terra firme	27	11.04	2	5.66	?	1	154	105	NA	NA	3.09	NA	20.6
B. walteri	2013-09-25-23	9	25	214853	T4	Terra firme	27	11.04	2	5.66	F	3	154	109	NA	NA	3.1	71	17.9
B. walteri	2013-09-25-24	9	25	215621	T4	Terra firme	27	11.04	2	5.66	?	1	125	84	NA	NA	1.55	NA	NA
B. walteri	2013-09-25-25	9	25	220150	T4	Terra firme	27	11.04	2	5.66	F	3	132	96	NA	NA	2.33	46.4	20.6
B. walteri	2013-09-25-26	9	25	221154	T4	Terra firme	27	11.04	2	5.66	F	3	132	100	132	NA	2.74	68.6	19.5
B. walteri	2013-09-25-27	9	25	222023	T4	Terra firme	27	11.04	2	5.66	M	3	155	110	NA	NA	2.93	2.2	19.4
B. walteri	2013-09-25-28	9	25	222624	T4	Terra firme	27	11.04	2	5.66	F	3	161	116	NA	NA	3.93	NA	NA
B. walteri	2013-09-25-29	9	25	224643	T4	Terra firme	27	11.04	2	5.66	F	3	163	114	NA	NA	4.55	70.6	33.9
B. walteri	2013-09-25-30	9	25	225232	T4	Terra firme	27	11.04	2	5.66	?	1	135	96	NA	NA	2.32	NA	12.2
B. walteri	2013-09-25-31	9	25	225712	T4	Terra firme	27	11.04	2	5.66	F	3	137	90	62	NA	2.05	54.5	16
B. sullivani	2013-09-26-01	9	26	190958	T3	Terra firme	25.1	13.04	NA	NA	?	1	83	68	NA	NA	0.92	NA	2.5
B. verdii	2013-09-26-02	9	26	191431	T3	Terra firme	25.1	13.04	NA	NA	F	3	98	84	NA	NA	1.61	9.5	13.7
B. verdii	2013-09-26-03	9	26	192304	T3	Terra firme	25.1	13.04	NA	NA	F	5	86	79	65	NA	1.76	2.5	10
B. sullivani	2013-09-26-04	9	26	193042	T3	Terra firme	25.1	13.04	NA	NA	?	1	87	72	NA	NA	1.08	NA	2.7
B. sullivani	2013-09-26-05	9	26	193915	T3	Terra firme	25.1	13.04	NA	NA	?	1	98	83	NA	NA	1.57	NA	7.2
B. sullivani	2013-09-26-06	9	26	194420	T3	Terra firme	25.1	13.04	NA	NA	?	1	85	73	NA	NA	1.24	NA	4.2
B. sullivani	2013-09-26-07	9	26	195329	T3	Terra firme	25.1	13.04	NA	NA	?	1	123	102	NA	NA	2.56	NA	9.4
B. sullivani	2013-09-26-08	9	26	195720	T3	Terra firme	25.1	13.04	NA	NA	?	1	110	96	NA	106	2.68	NA	14.6
B. sullivani	2013-09-26-10	9	26	201309	T3	Terra firme	25.1	13.04	NA	NA	?	1	73	64	NA	72	0.7	NA	1.6
B. sullivani	2013-09-26-12	9	26	204417	T3	Terra firme	25.1	13.04	NA	NA	?	1	77	65	NA	NA	0.75	NA	2.1
B. sullivani	2013-09-26-13	9	26	210621	T3	Terra firme	25.1	13.04	NA	NA	F	2	117	95	NA	NA	2.72	NA	7.6
B. sullivani	2013-09-26-14	9	26	211409	T3	Terra firme	25.1	13.04	NA	NA	?	1	81	67	NA	NA	0.88	NA	3.3
B. sullivani	2013-09-26-15	9	26	212208	T3	Terra firme	25.1	13.04	NA	NA	?	1	78	67	NA	NA	0.84	NA	1.6
B. sullivani	2013-09-26-16	9	26	213101	T3	Terra firme	25.1	13.04	NA	NA	F	2	87	72	NA	NA	0.97	1.5	2.8
B. verdii	2013-09-26-19	9	26	222009	T3	Terra firme	25.1	13.04	NA	NA	?	1	102	90	NA	NA	2.38	NA	3.9
B. verdii	2013-09-26-21	9	26	223356	T3	Terra firme	25.1	13.04	NA	NA	M	2	103	93	97	NA	2.44	2.3	6.3
B. verdii	2013-09-26-23	9	26	230338	T3	Terra firme	25.1	13.04	NA	NA	?	1	86	77	NA	NA	1.58	NA	4.9
B. sullivani	2013-09-27-01	9	27	192913	T3	Terra firme	24.9	13.14	NA	NA	?	1	83	69	NA	NA	0.96	NA	3.8
B. sullivani	2013-09-27-02	9	27	193552	T3	Terra firme	24.9	13.14	NA	NA	?	1	81	68	NA	NA	0.87	NA	5.1
B. verdii	2013-09-27-03	9	27	193942	T3	Terra firme	24.9	13.14	NA	NA	?	1	103	90	NA	NA	2.06	NA	5.7
B. sullivani	2013-09-27-04	9	27	194327	T3	Terra firme	24.9	13.14	NA	NA	?	1	104	91	NA	NA	2.27	NA	15.9
B. beebei 0+	2013-09-27-05	9	27	194804	T3	Terra firme	24.9	13.14	NA	NA	M	2	106	93	NA	NA	2.36	2.5	7.6
B. sullivani	2013-09-27-06	9	27	195346	T3	Terra firme	24.9	13.14	NA	NA	?	1	89	77	NA	NA	1.46	NA	6.4
B. sullivani	2013-09-27-07	9	27	200127	T3	Terra firme	24.9	13.14	NA	NA	?	1	88	72	NA	NA	1.21	NA	3
B. sullivani	2013-09-27-08	9	27	201619	T3	Terra firme	24.9	13.14	NA	NA	?	1	88	76	NA	NA	1.43	NA	5.5
B. sullivani	2013-09-27-10	9	27	203139	T3	Terra firme	24.9	13.14	NA	NA	?	1	85	70	NA	NA	1.18	NA	5.3
B. sullivani	2013-09-27-11	9	27	204101	T3	Terra firme	24.9	13.14	NA	NA	?	1	80	66	NA	NA	0.7	NA	NA
B. sullivani	2013-09-27-12	9	27	205120	T3	Terra firme	24.9	13.14	NA	NA	F	2	87	72	NA	NA	1.15	2.6	4.3
B. sullivani	2013-09-27-13	9	27	210504	T3	Terra firme	24.9	13.14	NA	NA	F	4	104	88	NA	NA	1.94	88.7	6.8
B. beebei 0+	2013-09-27-14	9	27	213219	T3	Terra firme	24.9	13.14	NA	NA	F	3	85	75	NA	NA	1.37	16	4.9
B. verdii	2013-09-27-17	9	27	215024	T3	Terra firme	24.9	13.14	NA	NA	?	1	80	70	NA	NA	1.1	NA	3.9
B. verdii	2013-09-27-18	9	27	215708	T3	Terra firme	24.9	13.14	NA	NA	F	2	75	67	NA	NA	1.07	2.3	3.5
B. verdii	2013-09-27-19	9	27	220334	T3	Terra firme	24.9	13.14	NA	NA	?	1	66	59	NA	NA	0.7	NA	3.7
B. beebei 0+	2013-09-27-20	9	27	222656	T3	Terra firme	24.9	13.14	NA	NA	?	1	71	63	NA	70	0.92	NA	2.3
B. beebei 0+	2013-09-27-21	9	27	223212	T3	Terra firme	24.9	13.14	NA	NA	?	1	70	61	NA	NA	0.76	NA	2.4
B. beebei 0+	2013-09-27-23	9	27	224502	T3	Terra firme	24.9	13.14	NA	NA	F	2	85	74	67	NA	1.65	10.7	9.6
B. beebei 0+	2013-09-27-24	9	27	225050	T3	Terra firme	24.9	13.14	NA	NA	?	1	65	56	NA	NA	0.58	NA	2.2
B. bennetti	2013-09-30-01	9	30	191412	F2	Floodplain	33	48.6	0.6	5.46	F	2	142	125	NA	NA	6.93	10.2	38.4
B. bennetti	2013-09-30-02	9	30	193254	F2	Floodplain	33	48.6	0.6	5.46	F	2	155	138	NA	NA	9.12	24.7	44.2
B. bennetti	2013-09-30-03	9	30	194746	F2	Floodplain	33	48.6	0.6	5.46	?	1	92	83	NA	NA	2.03	NA	13
B. bennetti	2013-09-30-04	9	30	195930	F2	Floodplain	33	48.6	0.6	5.46	?	1	139	120	NA	NA	4.95	NA	6.5
B. bennetti	2013-09-30-05	9	30	200852	F2	Floodplain	33	48.6	0.6	5.46	?	1	109	97	NA	NA	3.15	NA	20.5
B. bennetti	2013-09-30-06	9	30	202306	F2	Floodplain	33	48.6	0.6	5.46	?	1	141	125	NA	NA	6.6	NA	41.3
B. bennetti	2013-09-30-07	9	30	203815	F2	Floodplain	33	48.6	0.6	5.46	?	1	132	114	NA	NA	6.13	NA	34.9
B. bennetti	2013-09-30-09	9	30	210243	F2	Floodplain	33	48.6	0.6	5.46	?	1	133	116	NA	NA	5.58	NA	30
B. bennetti	2013-09-30-10	9	30	211342	F2	Floodplain	33	48.6	0.6	5.46	?	1	118	102	NA	NA	3.85	NA	24.9
B. bennetti	2013-09-30-11	9	30	212921	F2	Floodplain	33	48.6	0.6	5.46	?	1	126	107	NA	NA	5.21	NA	29.9
B. bennetti	2013-09-30-12	9	30	213941	F2	Floodplain	33	48.6	0.6	5.46	F	2	149	125	NA	NA	8.59	25.3	68
B. bennetti	2013-09-30-13	9	30	214745	F2	Floodplain	33	48.6	0.6	5.46	?	1	103	86	64	NA	3.51	NA	16.9
B. bennetti	2013-09-30-14	9	30	215626	F2	Floodplain	33	48.6	0.6	5.46	F	2	146	128	NA	NA	7.19	11.3	45
B. bennetti	2013-09-30-15	9	30	221033	F2	Floodplain	33	48.6	0.6	5.46	F	2	110	96	NA	NA	3.4	2.1	27.7
B. bennetti	2013-09-30-16	9	30	221846	F2	Floodplain	33	48.6	0.6	5.46	?	1	110	97	NA	NA	3.24	NA	19
B. bennetti	2013-09-30-17	9	30	222849	F2	Floodplain	33	48.6	0.6	5.46	?	1	117	107	NA	NA	3.98	NA	34
B. bennetti	2013-09-30-18	9	30	223715	F2	Floodplain	33	48.6	0.6	5.46	?	1	122	106	NA	NA	3.67	NA	30
B. bennetti	2013-09-30-20	9	30	230422	F2	Floodplain	33	48.6	0.6	5.46	?	1	122	95	NA	NA	4.53	NA	30.1
B. bennetti	2013-09-30-21	9	30	231454	F2	Floodplain	33	48.6	0.6	5.46	F	2	152	130	NA	NA	7.22	19	51.7
B. bennetti	2013-09-30-22	9	30	232451	F2	Floodplain	33	48.6	0.6	5.46	?	1	131	115	NA	NA	6.48	NA	42.8
B. bennetti	2013-09-30-23	9	30	234051	F2	Floodplain	33	48.6	0.6	5.46	?	1	104	91	NA	NA	2.65	NA	17.2
B. bennetti	2013-09-30-24	9	30	235124	F2	Floodplain	33	48.6	0.6	5.46	?	1	114	97	NA	NA	3.25	NA	20.1
B. sullivani	2013-10-02-02	10	2	191619	T3	Terra firme	26.4	9.41	NA	NA	?	1	81	69	NA	NA	0.9	NA	NA
B. sullivani	2013-10-02-03	10	2	192156	T3	Terra firme	26.4	9.41	NA	NA	?	1	77	65	NA	NA	0.66	NA	NA
B. sullivani	2013-10-02-04	10	2	192800	T3	Terra firme	26.4	9.41	NA	NA	?	1	102	86	NA	NA	1.84	NA	6.3
B. sullivani	2013-10-02-06	10	2	193758	T3	Terra firme	26.4	9.41	NA	NA	F	2	89	78	NA	NA	1.23	1.7	3.9
B. sullivani	2013-10-02-07	10	2	194646	T3	Terra firme	26.4	9.41	NA	NA	?	1	73	63	NA	NA	0.65	NA	NA
B. sullivani	2013-10-02-08	10	2	195354	T3	Terra firme	26.4	9.41	NA	NA	F	3	97	79	NA	NA	1.33	7.2	4
B. sullivani	2013-10-02-10	10	2	200358	T3	Terra firme	26.4	9.41	NA	NA	?	1	76	65	NA	NA	0.76	NA	3.3
B. verdii	2013-10-02-11	10	2	202939	T3	Terra firme	26.4	9.41	NA	NA	?	1	67	60	NA	NA	0.59	NA	NA
B. beebei 0+	2013-10-02-13	10	2	204530	T3	Terra firme	26.4	9.41	NA	NA	?	1	68	59	NA	NA	0.69	NA	NA
B. beebei 0+	2013-10-02-14	10	2	205317	T3	Terra firme	26.4	9.41	NA	NA	M	2	93	83	61	NA	1.92	0.7	7.6
B. sullivani	2013-10-02-15	10	2	210352	T3	Terra firme	26.4	9.41	NA	NA	F	2	104	84	NA	NA	1.77	7.2	8.2
B. sullivani	2013-10-02-16	10	2	211231	T3	Terra firme	26.4	9.41	NA	NA	?	1	95	83	NA	NA	1.57	NA	9.1
B. sullivani	2013-10-02-17	10	2	212244	T3	Terra firme	26.4	9.41	NA	NA	?	1	81	67	NA	NA	0.8	NA	NA
B. bennetti	2013-10-03-01	10	3	191648	T2	Floodplain	27.2	14.18	NA	NA	F	2	133	117	NA	NA	5.33	9.3	40.3
B. bennetti	2013-10-03-02	10	3	192838	T2	Floodplain	27.2	14.18	NA	NA	F	2	161	135	NA	NA	8.08	47.8	31.6
B. bennetti	2013-10-03-03	10	3	193918	T2	Floodplain	27.2	14.18	NA	NA	F	2	125	110	NA	NA	4.99	16.1	38.2
B. bennetti	2013-10-03-04	10	3	195306	T2	Floodplain	27.2	14.18	NA	NA	F	2	127	112	NA	NA	3.93	17.3	20.3
B. bennetti	2013-10-03-05	10	3	201119	T2	Floodplain	27.2	14.18	NA	NA	F	2	157	132	97	NA	7.31	39.5	46.5
B. bennetti	2013-10-03-06	10	3	202738	T2	Floodplain	27.2	14.18	NA	NA	?	1	112	99	NA	NA	2.39	NA	NA
B. bennetti	2013-10-03-07	10	3	203753	T2	Floodplain	27.2	14.18	NA	NA	?	1	112	100	NA	NA	3.45	NA	33.2
B. bennetti	2013-10-03-08	10	3	204908	T2	Floodplain	27.2	14.18	NA	NA	M	4	184	163	NA	NA	11.92	NA	NA
B. bennetti	2013-10-03-09	10	3	205939	T2	Floodplain	27.2	14.18	NA	NA	?	1	139	109	NA	NA	4.84	NA	23.2
B. bennetti	2013-10-03-10	10	3	211026	T2	Floodplain	27.2	14.18	NA	NA	?	1	107	93	NA	NA	2.7	NA	19.1
B. bennetti	2013-10-03-11	10	3	212146	T2	Floodplain	27.2	14.18	NA	NA	F	2	122	109	NA	NA	3.49	11.2	21
B. bennetti	2013-10-03-12	10	3	213218	T2	Floodplain	27.2	14.18	NA	NA	?	1	111	93	NA	NA	2.33	NA	NA
B. bennetti	2013-10-03-13	10	3	214532	T2	Floodplain	27.2	14.18	NA	NA	F	2	127	110	NA	NA	5.27	12.2	29.8
B. bennetti	2013-10-03-15	10	3	221444	T2	Floodplain	27.2	14.18	NA	NA	?	1	122	108	NA	NA	4.07	NA	29.9
B. bennetti	2013-10-03-16	10	3	222748	T2	Floodplain	27.2	14.18	NA	NA	M	3	182	155	136	NA	9.8	1.7	21
B. bennetti	2013-10-03-17	10	3	224856	T2	Floodplain	27.2	14.18	NA	NA	?	1	118	97	NA	NA	3.33	NA	7.7
B. bennetti	2013-10-03-18	10	3	231659	T2	Floodplain	27.2	14.18	NA	NA	?	1	148	126	NA	NA	7.68	NA	23.4
B. bennetti	2013-10-03-19	10	3	233629	T2	Floodplain	27.2	14.18	NA	NA	?	1	137	121	NA	NA	5.74	NA	21.1
B. bennetti	2013-10-03-20	10	3	234418	T2	Floodplain	27.2	14.18	NA	NA	?	1	100	86	NA	NA	1.72	NA	NA
B. beebei 0+	2013-10-09-01	10	9	191024	T1	Terra firme	27.3	9.84	NA	NA	F	3	83	70	NA	NA	1.06	NA	5.7
B. verdii	2013-10-09-02	10	9	191853	T1	Terra firme	27.3	9.84	NA	NA	F	3	91	74	NA	NA	1.32	44.1	14.2
B. beebei 0+	2013-10-09-03	10	9	192913	T1	Terra firme	27.3	9.84	NA	NA	M	2	83	70	NA	NA	1	2.4	5.4
B. verdii	2013-10-09-04	10	9	194103	T1	Terra firme	27.3	9.84	NA	NA	M	2	85	72	NA	NA	1.02	0.7	4.1
B. beebei 0+	2013-10-09-05	10	9	194856	T1	Terra firme	27.3	9.84	NA	NA	M	2	74	63	47	NA	0.77	0.7	4
B. beebei 0+	2013-10-09-06	10	9	200014	T1	Terra firme	27.3	9.84	NA	NA	F	2	80	68	NA	NA	0.99	2.7	5.6
B. verdii	2013-10-09-07	10	9	200534	T1	Terra firme	27.3	9.84	NA	NA	M	2	90	74	NA	NA	1.26	0.8	5.2
B. beebei 1+	2013-10-09-08	10	9	201206	T1	Terra firme	27.3	9.84	NA	NA	M	3	197	163	89	NA	14.76	9.9	62.2
B. beebei 0+	2013-10-09-10	10	9	203457	T1	Terra firme	27.3	9.84	NA	NA	F	2	84	71	48	NA	1.22	10.6	10
B. verdii	2013-10-09-11	10	9	204213	T1	Terra firme	27.3	9.84	NA	NA	F	3	81	69	NA	NA	1.2	23.6	10.6
B. verdii	2013-10-09-13	10	9	210125	T1	Terra firme	27.3	9.84	NA	NA	F	4	106	85	NA	NA	2.14	80.2	23.4
B. beebei 0+	2013-10-09-14	10	9	211204	T1	Terra firme	27.3	9.84	NA	NA	M	2	88	73	NA	NA	1.2	1.3	4.8
B. verdii	2013-10-09-15	10	9	211926	T1	Terra firme	27.3	9.84	NA	NA	M	3	124	99	NA	NA	2.7	2.9	11.3
B. verdii	2013-10-09-16	10	9	212916	T1	Terra firme	27.3	9.84	NA	NA	F	3	74	63	NA	NA	0.87	2.7	4.7
B. verdii	2013-10-09-17	10	9	214004	T1	Terra firme	27.3	9.84	NA	NA	F	3	91	75	NA	NA	1.61	59.4	13.1
B. verdii	2013-10-09-18	10	9	214730	T1	Terra firme	27.3	9.84	NA	NA	?	1	69	58	NA	NA	0.66	NA	NA
B. beebei 0+	2013-10-09-19	10	9	220944	T1	Terra firme	27.3	9.84	NA	NA	?	1	76	65	NA	NA	0.96	NA	NA
B. beebei 0+	2013-10-09-20	10	9	221713	T1	Terra firme	27.3	9.84	NA	NA	F	3	103	82	NA	NA	1.89	42.7	13.3
B. verdii	2013-10-09-21	10	9	222302	T1	Terra firme	27.3	9.84	NA	NA	F	4	92	77	59	NA	1.64	34.4	10.3
B. verdii	2013-10-09-22	10	9	223145	T1	Terra firme	27.3	9.84	NA	NA	M	2	104	89	NA	NA	2.46	2.5	11.1
B. beebei 0+	2013-10-09-23	10	9	223949	T1	Terra firme	27.3	9.84	NA	NA	?	1	66	57	43	NA	0.71	NA	NA
B. verdii	2013-10-09-24	10	9	224804	T1	Terra firme	27.3	9.84	NA	NA	?	1	99	82	NA	NA	1.69	NA	8.2
B. verdii	2013-10-09-25	10	9	225448	T1	Terra firme	27.3	9.84	NA	NA	M	3	124	98	NA	NA	2.65	1.3	17.7
B. sullivani	2013-10-10-01	10	10	191107	T2	Terra firme	26.5	8.03	NA	NA	?	1	82	68	NA	NA	0.99	NA	11.1
B. sullivani	2013-10-10-02	10	10	191902	T2	Terra firme	26.5	8.03	NA	NA	?	1	75	65	NA	NA	0.84	NA	7.1
B. beebei 1+	2013-10-10-03	10	10	193558	T2	Terra firme	26.5	8.03	NA	NA	M	2	141	118	133	NA	5.27	2.2	25.6
B. sullivani	2013-10-10-05	10	10	202027	T2	Terra firme	26.5	8.03	NA	NA	M	2	122	108	NA	NA	2.87	4.8	15
B. sullivani	2013-10-10-06	10	10	203717	T2	Terra firme	26.5	8.03	NA	NA	?	1	108	89	NA	NA	2.37	NA	10.6
B. beebei 1+	2013-10-10-07	10	10	204739	T2	Terra firme	26.5	8.03	NA	NA	F	3	173	143	NA	NA	9.72	216.4	27.2
B. sullivani	2013-10-10-08	10	10	205411	T2	Terra firme	26.5	8.03	NA	NA	?	1	77	65	NA	NA	0.71	NA	NA
B. sullivani	2013-10-10-09	10	10	210341	T2	Terra firme	26.5	8.03	NA	NA	?	1	83	70	NA	NA	1	NA	NA
B. sullivani	2013-10-10-10	10	10	211820	T2	Terra firme	26.5	8.03	NA	NA	F	3	102	85	NA	NA	1.77	31.7	12.1
B. benjamini	2013-10-10-11	10	10	213327	T2	Terra firme	26.5	8.03	NA	NA	?	1	90	76	NA	NA	0.95	NA	NA
B. walteri	2013-10-11-01	10	11	191128	T4	Terra firme	27.1	9.01	2.4	5.86	F	3	139	94	NA	NA	2.38	70.1	25.2
B. walteri	2013-10-11-02	10	11	192103	T4	Terra firme	27.1	9.01	2.4	5.86	F	3	142	96	NA	NA	2	11.6	15.9
B. walteri	2013-10-11-03	10	11	193002	T4	Terra firme	27.1	9.01	2.4	5.86	M	2	161	116	NA	NA	3.27	9	17.8
B. walteri	2013-10-11-04	10	11	193907	T4	Terra firme	27.1	9.01	2.4	5.86	M	2	150	107	NA	NA	2.57	6	16.8
B. walteri	2013-10-11-05	10	11	194704	T4	Terra firme	27.1	9.01	2.4	5.86	F	4	170	120	NA	NA	4.67	118.3	42
B. walteri	2013-10-11-06	10	11	195635	T4	Terra firme	27.1	9.01	2.4	5.86	F	3	141	101	NA	NA	3.01	47.5	22.7
B. walteri	2013-10-11-07	10	11	200459	T4	Terra firme	27.1	9.01	2.4	5.86	F	2	128	95	NA	NA	1.89	18.7	11.8
B. walteri	2013-10-11-08	10	11	201335	T4	Terra firme	27.1	9.01	2.4	5.86	M	2	138	98	NA	NA	2.2	2.1	12.3
B. walteri	2013-10-11-09	10	11	202425	T4	Terra firme	27.1	9.01	2.4	5.86	F	3	130	104	NA	NA	3.1	98.5	22.1
B. walteri	2013-10-11-10	10	11	203342	T4	Terra firme	27.1	9.01	2.4	5.86	?	1	136	98	NA	NA	2.22	NA	15.5
B. walteri	2013-10-11-11	10	11	203923	T4	Terra firme	27.1	9.01	2.4	5.86	F	4	119	85	61	NA	2.3	48.3	15.8
B. walteri	2013-10-11-12	10	11	204840	T4	Terra firme	27.1	9.01	2.4	5.86	?	1	146	100	NA	NA	2.43	NA	14.9
B. walteri	2013-10-11-14	10	11	210804	T4	Terra firme	27.1	9.01	2.4	5.86	F	3	137	100	NA	NA	2.76	28.5	21.4
B. walteri	2013-10-11-16	10	11	212520	T4	Terra firme	27.1	9.01	2.4	5.86	F	3	137	99	73	NA	2.33	56.9	22.3
B. walteri	2013-10-11-17	10	11	213442	T4	Terra firme	27.1	9.01	2.4	5.86	M	3	156	108	87	NA	3.24	11.7	18.3
B. walteri	2013-10-11-18	10	11	214208	T4	Terra firme	27.1	9.01	2.4	5.86	?	1	146	101	NA	NA	2.49	NA	27.7
B. walteri	2013-10-11-19	10	11	214955	T4	Terra firme	27.1	9.01	2.4	5.86	?	1	130	92	NA	NA	1.81	NA	14.7
B. walteri	2013-10-11-20	10	11	215953	T4	Terra firme	27.1	9.01	2.4	5.86	F	3	140	94	75	NA	2.31	49.7	21.8
B. walteri	2013-10-11-21	10	11	220346	T4	Terra firme	27.1	9.01	2.4	5.86	F	2	144	104	79	NA	3.26	70.4	23
B. walteri	2013-10-11-22	10	11	220954	T4	Terra firme	27.1	9.01	2.4	5.86	F	3	145	104	NA	NA	3.21	61.5	33.2
B. walteri	2013-10-11-23	10	11	221614	T4	Terra firme	27.1	9.01	2.4	5.86	M	3	154	109	NA	NA	2.76	3.4	13.8
B. walteri	2013-10-11-24	10	11	222341	T4	Terra firme	27.1	9.01	2.4	5.86	F	3	149	116	NA	NA	4.42	118.5	35.2
B. walteri	2013-10-11-25	10	11	222803	T4	Terra firme	27.1	9.01	2.4	5.86	F	3	165	115	NA	NA	4.51	47.1	33.4
B. walteri	2013-10-11-26	10	11	223242	T4	Terra firme	27.1	9.01	2.4	5.86	M	3	176	122	NA	NA	4.62	4.2	30.4
B. walteri	2013-10-11-27	10	11	223753	T4	Terra firme	27.1	9.01	2.4	5.86	M	2	160	112	NA	NA	3.26	8.3	18.9
B. walteri	2013-10-11-28	10	11	224307	T4	Terra firme	27.1	9.01	2.4	5.86	F	2	120	90	NA	118	1.69	8	12
B. walteri	2013-10-11-29	10	11	224844	T4	Terra firme	27.1	9.01	2.4	5.86	?	1	94	70	NA	NA	0.83	NA	4.4
B. walteri	2013-10-11-30	10	11	225415	T4	Terra firme	27.1	9.01	2.4	5.86	?	1	119	86	68	NA	1.67	NA	9.4
B. walteri	2013-10-11-31	10	11	230047	T4	Terra firme	27.1	9.01	2.4	5.86	M	3	152	109	NA	NA	3.39	8	24.2
B. walteri	2013-10-11-32	10	11	230344	T4	Terra firme	27.1	9.01	2.4	5.86	F	2	148	103	NA	NA	2.9	27.3	30.3
B. verdii	2013-10-14-01	10	14	190744	T1	Terra firme	26.5	8.43	2.6	5.8	M	2	85	73	NA	NA	1.17	1.5	11.8
B. verdii	2013-10-14-02	10	14	191646	T1	Terra firme	26.5	8.43	2.6	5.8	M	2	80	70	NA	NA	1.03	0.4	1.5
B. verdii	2013-10-14-03	10	14	193319	T1	Terra firme	26.5	8.43	2.6	5.8	F	2	80	67	NA	NA	1.07	29.5	5.3
B. verdii	2013-10-14-05	10	14	195705	T1	Terra firme	26.5	8.43	2.6	5.8	M	2	106	90	NA	NA	2.34	3	13.8
B. verdii	2013-10-14-06	10	14	200821	T1	Terra firme	26.5	8.43	2.6	5.8	M	3	99	87	NA	NA	2	2.9	7.9
B. verdii	2013-10-14-07	10	14	202011	T1	Terra firme	26.5	8.43	2.6	5.8	?	1	80	70	NA	NA	1.09	NA	NA
B. verdii	2013-10-14-08	10	14	203213	T1	Terra firme	26.5	8.43	2.6	5.8	?	1	51	45	NA	NA	0.38	NA	NA
B. verdii	2013-10-14-09	10	14	204500	T1	Terra firme	26.5	8.43	2.6	5.8	?	1	60	53	NA	NA	0.48	NA	NA
B. verdii	2013-10-14-10	10	14	205517	T1	Terra firme	26.5	8.43	2.6	5.8	F	4	95	83	77	NA	1.94	64.7	11.3
B. beebei 0+	2013-10-14-11	10	14	210336	T1	Terra firme	26.5	8.43	2.6	5.8	?	1	64	55	NA	NA	0.54	NA	NA
B. verdii	2013-10-14-12	10	14	211523	T1	Terra firme	26.5	8.43	2.6	5.8	F	4	95	85	NA	NA	2.02	112.5	13.7
B. verdii	2013-10-14-13	10	14	212848	T1	Terra firme	26.5	8.43	2.6	5.8	M	2	94	82	NA	93	1.72	3.7	5.9
B. verdii	2013-10-14-14	10	14	214304	T1	Terra firme	26.5	8.43	2.6	5.8	M	3	85	76	NA	NA	1.44	5.2	4.6
B. verdii	2013-10-14-15	10	14	215457	T1	Terra firme	26.5	8.43	2.6	5.8	?	1	64	55	NA	NA	0.6	NA	3.6
B. beebei 0+	2013-10-14-16	10	14	220503	T1	Terra firme	26.5	8.43	2.6	5.8	F	4	83	74	NA	NA	1.32	21.7	16.7
B. verdii	2013-10-14-17	10	14	221346	T1	Terra firme	26.5	8.43	2.6	5.8	M	3	90	76	53	NA	1.67	2.5	10.1
B. verdii	2013-10-14-18	10	14	222410	T1	Terra firme	26.5	8.43	2.6	5.8	?	1	90	77	NA	NA	1.39	NA	6.6
B. bennetti	2013-10-15-01	10	15	191827	F2	Floodplain	32	51.2	0.6	5.6	?	1	113	98	NA	NA	3.41	NA	16.8
B. bennetti	2013-10-15-02	10	15	192921	F2	Floodplain	32	51.2	0.6	5.6	F	2	151	129	NA	NA	8.22	45.8	72.2
B. bennetti	2013-10-15-03	10	15	194404	F2	Floodplain	32	51.2	0.6	5.6	F	2	128	111	NA	NA	5.01	11.4	33
B. bennetti	2013-10-15-04	10	15	195704	F2	Floodplain	32	51.2	0.6	5.6	?	1	111	99	NA	NA	3.08	NA	31.2
B. bennetti	2013-10-15-05	10	15	201154	F2	Floodplain	32	51.2	0.6	5.6	?	1	146	126	NA	NA	6.45	NA	45.8
B. bennetti	2013-10-15-06	10	15	202420	F2	Floodplain	32	51.2	0.6	5.6	M	3	131	108	72	NA	7.41	7.9	49.1
B. bennetti	2013-10-15-07	10	15	203302	F2	Floodplain	32	51.2	0.6	5.6	F	2	135	120	NA	NA	6.31	21.3	38.6
B. bennetti	2013-10-15-08	10	15	204442	F2	Floodplain	32	51.2	0.6	5.6	?	1	129	114	NA	NA	5.45	NA	36.4
B. bennetti	2013-10-15-09	10	15	205322	F2	Floodplain	32	51.2	0.6	5.6	F	2	142	124	NA	NA	6.97	14.4	42.8
B. bennetti	2013-10-15-10	10	15	210418	F2	Floodplain	32	51.2	0.6	5.6	F	2	138	120	NA	NA	6.11	31.8	47.6
B. bennetti	2013-10-15-11	10	15	211515	F2	Floodplain	32	51.2	0.6	5.6	?	1	126	111	NA	NA	4.72	NA	34.1
B. bennetti	2013-10-15-12	10	15	213327	F2	Floodplain	32	51.2	0.6	5.6	?	1	107	94	76	NA	2.9	NA	23.7
B. bennetti	2013-10-15-14	10	15	215253	F2	Floodplain	32	51.2	0.6	5.6	?	1	118	103	86	NA	3.65	NA	22.1
B. bennetti	2013-10-15-15	10	15	220553	F2	Floodplain	32	51.2	0.6	5.6	F	2	130	112	NA	NA	5.33	18.6	35.3
B. bennetti	2013-10-15-16	10	15	221750	F2	Floodplain	32	51.2	0.6	5.6	F	2	111	96	NA	NA	2.86	3.8	29.1
B. bennetti	2013-10-15-17	10	15	223137	F2	Floodplain	32	51.2	0.6	5.6	?	1	134	117	NA	NA	6.02	NA	49.4
B. bennetti	2013-10-15-18	10	15	223856	F2	Floodplain	32	51.2	0.6	5.6	?	1	126	116	126	NA	4.91	NA	30.2
B. bennetti	2013-10-15-19	10	15	225236	F2	Floodplain	32	51.2	0.6	5.6	F	2	109	90	NA	NA	2.77	8.7	16.4
B. bennetti	2013-10-15-20	10	15	230452	F2	Floodplain	32	51.2	0.6	5.6	?	1	90	80	60	NA	2.59	NA	16.5
B. bennetti	2013-10-15-21	10	15	231247	F2	Floodplain	32	51.2	0.6	5.6	F	2	107	93	71	NA	2.77	10.2	19.6
B. bennetti	2013-10-15-23	10	15	232911	F2	Floodplain	32	51.2	0.6	5.6	F	2	114	102	114	NA	3.24	8.5	23.6
B. bennetti	2013-10-21-01	10	21	190218	F1	Floodplain	31	44	0.4	5.7	F	2	133	118	NA	NA	5.16	9.9	27.5
B. bennetti	2013-10-21-02	10	21	190613	F1	Floodplain	31	44	0.4	5.7	F	5	150	130	NA	NA	7.19	25.1	56.1
B. bennetti	2013-10-21-03	10	21	191208	F1	Floodplain	31	44	0.4	5.7	F	2	125	112	NA	NA	4.17	8.8	21.8
B. bennetti	2013-10-21-04	10	21	191518	F1	Floodplain	31	44	0.4	5.7	?	1	114	98	NA	NA	3.29	NA	20.7
B. bennetti	2013-10-21-05	10	21	191955	F1	Floodplain	31	44	0.4	5.7	?	1	141	137	NA	NA	6.49	NA	21
B. bennetti	2013-10-21-06	10	21	192252	F1	Floodplain	31	44	0.4	5.7	?	1	146	126	NA	NA	6.11	NA	49
B. bennetti	2013-10-21-07	10	21	193157	F1	Floodplain	31	44	0.4	5.7	M	2	138	119	NA	NA	4.53	1.9	28.3
B. bennetti	2013-10-21-08	10	21	194704	F1	Floodplain	31	44	0.4	5.7	F	2	137	118	NA	NA	4.89	10.4	38.2
B. bennetti	2013-10-21-10	10	21	195435	F1	Floodplain	31	44	0.4	5.7	?	1	121	105	NA	NA	3.81	NA	27.7
B. bennetti	2013-10-21-11	10	21	200015	F1	Floodplain	31	44	0.4	5.7	?	1	123	108	NA	NA	4.52	NA	26.8
B. bennetti	2013-10-21-12	10	21	200738	F1	Floodplain	31	44	0.4	5.7	?	1	118	102	99	NA	3.59	NA	29.4
B. bennetti	2013-10-21-13	10	21	202115	F1	Floodplain	31	44	0.4	5.7	?	1	108	93	NA	NA	2.52	NA	13.4
B. bennetti	2013-10-21-14	10	21	203150	F1	Floodplain	31	44	0.4	5.7	F	2	114	110	110	NA	4.51	10.4	33.3
B. bennetti	2013-10-21-15	10	21	204459	F1	Floodplain	31	44	0.4	5.7	M	3	123	110	98	NA	4.9	4	24.6
B. bennetti	2013-10-21-16	10	21	210322	F1	Floodplain	31	44	0.4	5.7	F	2	133	114	NA	NA	4.73	19.9	30.1
B. bennetti	2013-10-21-17	10	21	211109	F1	Floodplain	31	44	0.4	5.7	F	2	94	84	NA	NA	1.75	2.9	12.9
B. bennetti	2013-10-21-18	10	21	212143	F1	Floodplain	31	44	0.4	5.7	F	2	110	99	NA	NA	3.65	5.6	27.4
B. bennetti	2013-10-21-19	10	21	214513	F1	Floodplain	31	44	0.4	5.7	F	2	119	105	NA	NA	3.88	6.4	26.6
B. bennetti	2013-10-21-20	10	21	215724	F1	Floodplain	31	44	0.4	5.7	F	2	93	81	64	NA	2.52	6.5	13.9
B. bennetti	2013-10-21-22	10	21	222812	F1	Floodplain	31	44	0.4	5.7	F	2	114	100	94	NA	3.7	5.9	21.6
B. bennetti	2013-10-21-23	10	21	223703	F1	Floodplain	31	44	0.4	5.7	F	2	132	117	NA	NA	5.2	12.9	34.7
B. bennetti	2013-10-21-24	10	21	224549	F1	Floodplain	31	44	0.4	5.7	?	1	116	117	NA	NA	3.4	NA	15.3
B. bennetti	2013-10-21-25	10	21	225339	F1	Floodplain	31	44	0.4	5.7	M	2	120	109	105	NA	4.68	1.9	22.6
B. bennetti	2013-10-21-26	10	21	230017	F1	Floodplain	31	44	0.4	5.7	?	1	122	105	NA	NA	3.93	NA	22.3
B. bennetti	2013-10-21-27	10	21	230355	F1	Floodplain	31	44	0.4	5.7	M	2	130	112	72	NA	4.44	1.1	32.6
B. bennetti	2013-10-21-29	10	21	231744	F1	Floodplain	31	44	0.4	5.7	?	1	116	104	NA	NA	3.23	NA	18.2
B. bennetti	2013-10-21-30	10	21	232809	F1	Floodplain	31	44	0.4	5.7	?	1	117	103	NA	NA	4.47	NA	31.5
B. sullivani	2013-10-24-01	10	24	191126	T2	Terra firme	25.7	11.26	NA	NA	?	1	72	66	NA	69	0.71	NA	NA
B. sullivani	2013-10-24-04	10	24	194325	T2	Terra firme	25.7	11.26	NA	NA	?	1	116	95	NA	NA	2.4	NA	5.8
B. sullivani	2013-10-24-05	10	24	195040	T2	Terra firme	25.7	11.26	NA	NA	?	1	83	70	NA	NA	0.81	NA	1.7
B. beebei 1+	2013-10-24-06	10	24	201315	T2	Terra firme	25.7	11.26	NA	NA	M	3	144	136	NA	NA	8.9	6.3	43.5
B. beebei 1+	2013-10-24-07	10	24	202959	T2	Terra firme	25.7	11.26	NA	NA	F	3	162	129	NA	NA	8.55	164.5	22.4
B. sullivani	2013-10-24-09	10	24	204657	T2	Terra firme	25.7	11.26	NA	NA	?	1	78	64	NA	NA	0.73	NA	NA
B. sullivani	2013-10-24-10	10	24	214242	T2	Terra firme	25.7	11.26	NA	NA	?	1	101	85	NA	NA	1.61	NA	3.7
B. beebei 0+	2013-10-25-01	10	25	194739	T3	Terra firme	26.7	8.9	5.6	5.21	?	1	68	68	68	NA	0.95	NA	2.7
B. sullivani	2013-10-25-02	10	25	195455	T3	Terra firme	26.7	8.9	5.6	5.21	?	1	111	94	NA	NA	2.49	NA	8.4
B. verdii	2013-10-25-03	10	25	200440	T3	Terra firme	26.7	8.9	5.6	5.21	F	3	77	66	NA	NA	0.91	2.8	4.2
B. beebei 0+	2013-10-25-05	10	25	202512	T3	Terra firme	26.7	8.9	5.6	5.21	?	1	64	56	NA	NA	0.59	NA	NA
B. verdii	2013-10-25-06	10	25	204018	T3	Terra firme	26.7	8.9	5.6	5.21	?	1	73	61	NA	NA	0.75	NA	NA
B. beebei 1+	2013-10-25-07	10	25	205931	T3	Terra firme	26.7	8.9	5.6	5.21	M	3	184	151	104	NA	11.7	9.3	34.7
B. sullivani	2013-10-25-08	10	25	210237	T3	Terra firme	26.7	8.9	5.6	5.21	?	1	101	86	NA	NA	1.84	NA	5.2
B. sullivani	2013-10-25-09	10	25	211807	T3	Terra firme	26.7	8.9	5.6	5.21	?	1	67	57	NA	NA	0.56	NA	NA
B. sullivani	2013-10-25-10	10	25	212555	T3	Terra firme	26.7	8.9	5.6	5.21	?	1	95	78	NA	NA	1.43	NA	5.8
B. sullivani	2013-10-25-12	10	25	214453	T3	Terra firme	26.7	8.9	5.6	5.21	F	2	86	74	NA	NA	1.24	3.1	8.2
B. sullivani	2013-10-25-13	10	25	215521	T3	Terra firme	26.7	8.9	5.6	5.21	?	1	101	86	NA	NA	1.79	NA	6.1
B. sullivani	2013-10-25-14	10	25	220949	T3	Terra firme	26.7	8.9	5.6	5.21	F	2	78	65	NA	NA	0.74	1	3
B. sullivani	2013-10-25-15	10	25	222319	T3	Terra firme	26.7	8.9	5.6	5.21	F	2	83	69	NA	NA	0.94	1.5	4.3
B. sullivani	2013-10-25-16	10	25	224645	T3	Terra firme	26.7	8.9	5.6	5.21	F	2	108	94	NA	106	2.77	3.9	14.9
B. sullivani	2013-10-25-17	10	25	225518	T3	Terra firme	26.7	8.9	5.6	5.21	F	2	95	80	NA	NA	1.33	2.8	4.6
B. sullivani	2013-10-25-18	10	25	230139	T3	Terra firme	26.7	8.9	5.6	5.21	F	2	74	66	NA	72	0.92	2.2	3.8
B. verdii	2013-10-28-01	10	28	190607	T1	Terra firme	26.26	14.17	NA	NA	F	3	92	79	NA	NA	1.43	39.6	9.1
B. verdii	2013-10-28-02	10	28	191105	T1	Terra firme	26.26	14.17	NA	NA	M	3	108	86	NA	NA	2.08	2.6	2.5
B. beebei 0+	2013-10-28-03	10	28	191454	T1	Terra firme	26.26	14.17	NA	NA	F	2	70	58	NA	NA	0.74	1.3	3.6
B. verdii	2013-10-28-04	10	28	191817	T1	Terra firme	26.26	14.17	NA	NA	M	3	100	85	95	NA	1.72	2.7	7.4
B. beebei 0+	2013-10-28-05	10	28	192207	T1	Terra firme	26.26	14.17	NA	NA	F	4	78	65	NA	NA	1.01	20.2	7.3
B. verdii	2013-10-28-06	10	28	192517	T1	Terra firme	26.26	14.17	NA	NA	M	3	93	83	61	NA	2.29	1.5	6.7
B. beebei 0+	2013-10-28-08	10	28	193301	T1	Terra firme	26.26	14.17	NA	NA	?	1	63	52	NA	NA	0.46	NA	NA
B. beebei 0+	2013-10-28-09	10	28	193719	T1	Terra firme	26.26	14.17	NA	NA	M	3	84	69	NA	NA	1.18	6.1	4.4
B. beebei 0+	2013-10-28-10	10	28	194212	T1	Terra firme	26.26	14.17	NA	NA	M	2	89	78	NA	NA	1.37	0.5	5.1
B. beebei 0+	2013-10-28-11	10	28	194533	T1	Terra firme	26.26	14.17	NA	NA	M	2	79	66	60	NA	1.11	0.4	NA
B. verdii	2013-10-28-12	10	28	195152	T1	Terra firme	26.26	14.17	NA	NA	M	3	99	86	79	NA	1.93	3.5	7.3
B. verdii	2013-10-28-13	10	28	195542	T1	Terra firme	26.26	14.17	NA	NA	F	4	81	76	81	NA	1.37	43.1	12.1
B. beebei 0+	2013-10-28-14	10	28	195916	T1	Terra firme	26.26	14.17	NA	NA	F	3	87	77	49	NA	1.71	34.9	11.4
B. beebei 0+	2013-10-28-15	10	28	200638	T1	Terra firme	26.26	14.17	NA	NA	F	4	101	85	NA	NA	2.07	49.8	13.5
B. beebei 0+	2013-10-28-16	10	28	201121	T1	Terra firme	26.26	14.17	NA	NA	?	1	69	58	NA	NA	0.7	NA	NA
B. beebei 0+	2013-10-28-17	10	28	201513	T1	Terra firme	26.26	14.17	NA	NA	M	3	105	82	NA	NA	1.85	1.7	4.6
B. beebei 0+	2013-10-28-18	10	28	202220	T1	Terra firme	26.26	14.17	NA	NA	?	1	75	66	NA	NA	0.96	NA	3.7
B. verdii	2013-10-28-19	10	28	202710	T1	Terra firme	26.26	14.17	NA	NA	F	4	93	78	NA	NA	1.47	19.6	6.2
B. beebei 0+	2013-10-28-20	10	28	203304	T1	Terra firme	26.26	14.17	NA	NA	M	3	126	111	NA	NA	3.45	3.2	10.6
B. beebei 0+	2013-10-28-21	10	28	204001	T1	Terra firme	26.26	14.17	NA	NA	M	3	96	82	NA	NA	1.93	1.1	6.5
B. beebei 0+	2013-10-28-22	10	28	205009	T1	Terra firme	26.26	14.17	NA	NA	F	4	88	71	55	NA	1.48	35	13.6
B. verdii	2013-10-28-23	10	28	205637	T1	Terra firme	26.26	14.17	NA	NA	F	3	86	72	NA	NA	1.47	NA	NA
B. beebei 0+	2013-10-28-24	10	28	210656	T1	Terra firme	26.26	14.17	NA	NA	F	4	94	81	55	NA	1.85	45.2	8.2
B. beebei 0+	2013-10-28-25	10	28	211418	T1	Terra firme	26.26	14.17	NA	NA	F	2	89	73	NA	NA	1.29	2.8	6.4
B. beebei 0+	2013-10-28-26	10	28	212313	T1	Terra firme	26.26	14.17	NA	NA	F	3	108	90	NA	NA	2.97	62.9	16.8
B. verdii	2013-10-28-27	10	28	212832	T1	Terra firme	26.26	14.17	NA	NA	M	2	96	83	NA	NA	1.93	1.4	9.2
B. verdii	2013-10-28-28	10	28	214116	T1	Terra firme	26.26	14.17	NA	NA	M	2	101	86	58	NA	1.83	3.7	7.2
B. beebei 0+	2013-10-28-29	10	28	214452	T1	Terra firme	26.26	14.17	NA	NA	F	3	68	58	NA	NA	0.67	3.8	NA
B. verdii	2013-10-28-30	10	28	215120	T1	Terra firme	26.26	14.17	NA	NA	F	4	87	80	NA	84	1.87	62.7	16.5
B. beebei 0+	2013-10-28-31	10	28	220346	T1	Terra firme	26.26	14.17	NA	NA	?	1	68	57	NA	NA	0.7	NA	2.2
B. bennetti	2013-11-04-01	11	4	190643	F2	Floodplain	30	45	0.2	5.4	?	1	118	103	NA	NA	3.56	NA	18.8
B. bennetti	2013-11-04-02	11	4	191806	F2	Floodplain	30	45	0.2	5.4	F	2	132	121	100	NA	6.62	25.6	55.1
B. bennetti	2013-11-04-03	11	4	192530	F2	Floodplain	30	45	0.2	5.4	M	2	134	116	NA	NA	5.23	2.4	30.9
B. bennetti	2013-11-04-04	11	4	193022	F2	Floodplain	30	45	0.2	5.4	M	2	160	138	NA	NA	7.81	2.6	64.8
B. bennetti	2013-11-04-05	11	4	194039	F2	Floodplain	30	45	0.2	5.4	?	1	108	95	NA	NA	2.76	NA	21.7
B. bennetti	2013-11-04-06	11	4	194515	F2	Floodplain	30	45	0.2	5.4	F	2	114	96	79	NA	3.01	7.1	19.9
B. bennetti	2013-11-04-07	11	4	195101	F2	Floodplain	30	45	0.2	5.4	?	1	152	129	NA	NA	7.59	NA	42.1
B. bennetti	2013-11-04-08	11	4	195658	F2	Floodplain	30	45	0.2	5.4	F	2	147	127	NA	NA	7.86	39.9	61
B. bennetti	2013-11-04-09	11	4	200523	F2	Floodplain	30	45	0.2	5.4	F	2	120	108	NA	NA	4.27	17.1	29.6
B. bennetti	2013-11-04-10	11	4	200936	F2	Floodplain	30	45	0.2	5.4	F	2	138	122	NA	NA	7.34	50.5	34.1
B. bennetti	2013-11-04-11	11	4	201436	F2	Floodplain	30	45	0.2	5.4	?	1	115	102	NA	NA	3.63	NA	23
B. bennetti	2013-11-04-12	11	4	202628	F2	Floodplain	30	45	0.2	5.4	M	2	137	116	NA	NA	4.87	2.1	26.7
B. bennetti	2013-11-04-14	11	4	203108	F2	Floodplain	30	45	0.2	5.4	F	2	113	100	81	NA	3.52	8.8	33.4
B. bennetti	2013-11-04-15	11	4	203643	F2	Floodplain	30	45	0.2	5.4	F	2	115	106	97	NA	5.09	16.9	39.2
B. bennetti	2013-11-04-16	11	4	204204	F2	Floodplain	30	45	0.2	5.4	F	2	148	129	NA	NA	6.15	33.6	35.8
B. bennetti	2013-11-04-17	11	4	204709	F2	Floodplain	30	45	0.2	5.4	M	3	168	150	142	NA	8.42	7.6	53.9
B. bennetti	2013-11-04-18	11	4	205234	F2	Floodplain	30	45	0.2	5.4	F	2	130	118	130	NA	5.78	46.8	41.5
B. bennetti	2013-11-04-20	11	4	210819	F2	Floodplain	30	45	0.2	5.4	?	1	130	122	NA	NA	4.11	NA	27.1
B. bennetti	2013-11-04-21	11	4	211455	F2	Floodplain	30	45	0.2	5.4	F	2	147	128	NA	NA	7.51	29.8	56.8
B. bennetti	2013-11-04-22	11	4	212444	F2	Floodplain	30	45	0.2	5.4	F	2	135	117	105	NA	5.47	22.8	33.4
B. bennetti	2013-11-04-23	11	4	213527	F2	Floodplain	30	45	0.2	5.4	M	3	159	133	92	NA	10.07	26.5	56.3
B. bennetti	2013-11-04-24	11	4	214424	F2	Floodplain	30	45	0.2	5.4	F	3	132	114	NA	NA	5.81	259.9	49.7
B. bennetti	2013-11-04-25	11	4	215114	F2	Floodplain	30	45	0.2	5.4	?	1	141	120	NA	NA	5.15	NA	26.2
B. bennetti	2013-11-04-26	11	4	224837	F2	Floodplain	30	45	0.2	5.4	?	1	119	106	NA	NA	4.18	NA	31.4
B. verdii	2013-11-06-01	11	6	192345	T1	Terra firme	27.3	9.39	NA	NA	F	3	88	74	NA	NA	1.3	45.2	10
B. beebei 0+	2013-11-06-02	11	6	192959	T1	Terra firme	27.3	9.39	NA	NA	F	2	86	75	NA	NA	1.38	3.7	4.9
B. beebei 0+	2013-11-06-04	11	6	194856	T1	Terra firme	27.3	9.39	NA	NA	M	3	89	73	NA	NA	1.31	1.7	4.7
B. beebei 0+	2013-11-06-05	11	6	195826	T1	Terra firme	27.3	9.39	NA	NA	?	1	74	61	NA	NA	0.68	NA	4.2
B. beebei 1+	2013-11-06-06	11	6	200642	T1	Terra firme	27.3	9.39	NA	NA	M	3	206	171	NA	NA	13.72	NA	NA
B. verdii	2013-11-06-12	11	6	213753	T1	Terra firme	27.3	9.39	NA	NA	F	3	100	83	NA	NA	1.71	7.6	8
B. beebei 0+	2013-11-06-13	11	6	214755	T1	Terra firme	27.3	9.39	NA	NA	M	2	113	103	NA	111	3.37	0.3	18.2
B. beebei 0+	2013-11-06-15	11	6	221851	T1	Terra firme	27.3	9.39	NA	NA	F	3	95	80	NA	NA	1.86	49.8	11.6
B. verdii	2013-11-06-16	11	6	222624	T1	Terra firme	27.3	9.39	NA	NA	M	2	119	97	NA	NA	2.66	1.6	12.4
B. beebei 0+	2013-11-06-17	11	6	223332	T1	Terra firme	27.3	9.39	NA	NA	F	3	81	68	NA	NA	1.08	12	6.7
B. verdii	2013-11-06-18	11	6	224108	T1	Terra firme	27.3	9.39	NA	NA	F	3	92	83	78	91	2.25	42.8	15.9
B. verdii	2013-11-06-19	11	6	224907	T1	Terra firme	27.3	9.39	NA	NA	M	2	90	78	NA	NA	1.57	1.1	10.3
B. beebei 0+	2013-11-06-20	11	6	230001	T1	Terra firme	27.3	9.39	NA	NA	F	3	88	73	NA	NA	1.37	32	8.6
B. beebei 0+	2013-11-06-21	11	6	230744	T1	Terra firme	27.3	9.39	NA	NA	M	2	80	65	NA	NA	0.92	0.4	5.8
B. verdii	2013-11-06-22	11	6	231938	T1	Terra firme	27.3	9.39	NA	NA	F	3	80	68	NA	NA	1.08	12	6.1
B. verdii	2013-11-06-23	11	6	232404	T1	Terra firme	27.3	9.39	NA	NA	M	2	86	76	NA	NA	1.28	1.3	7.5
B. sullivani	2013-11-07-01	11	7	205043	T3	Terra firme	26.5	11.1	NA	NA	?	1	90	73	NA	NA	0.95	NA	6.6
B. sullivani	2013-11-07-03	11	7	211452	T3	Terra firme	26.5	11.1	NA	NA	M	2	128	103	NA	NA	3.28	3.5	13.1
B. sullivani	2013-11-07-04	11	7	212758	T3	Terra firme	26.5	11.1	NA	NA	F	2	84	72	NA	80	1.04	1.9	3.6
B. sullivani	2013-11-07-05	11	7	213251	T3	Terra firme	26.5	11.1	NA	NA	F	4	108	89	NA	NA	1.93	63.8	1.5
B. beebei 0+	2013-11-07-07	11	7	215456	T3	Terra firme	26.5	11.1	NA	NA	?	1	66	59	NA	NA	0.62	NA	NA
B. sullivani	2013-11-07-08	11	7	220219	T3	Terra firme	26.5	11.1	NA	NA	?	1	103	83	78	NA	1.8	NA	8.3
B. sullivani	2013-11-07-09	11	7	223454	T3	Terra firme	26.5	11.1	NA	NA	?	1	87	74	NA	NA	1.06	NA	3.2
B. sullivani	2013-11-07-10	11	7	224229	T3	Terra firme	26.5	11.1	NA	NA	F	2	92	78	NA	NA	1.39	1.6	7.4
B. sullivani	2013-11-07-11	11	7	224935	T3	Terra firme	26.5	11.1	NA	NA	?	1	88	73	NA	NA	1.14	NA	NA
B. sullivani	2013-11-07-12	11	7	225907	T3	Terra firme	26.5	11.1	NA	NA	?	1	78	66	NA	NA	0.68	NA	NA
B. sullivani	2013-11-07-13	11	7	230750	T3	Terra firme	26.5	11.1	NA	NA	?	1	86	72	NA	NA	1.04	NA	NA
B. sullivani	2013-11-07-14	11	7	231556	T3	Terra firme	26.5	11.1	NA	NA	F	2	79	65	NA	NA	0.78	1.8	8.4
B. sullivani	2013-11-07-16	11	7	233435	T3	Terra firme	26.5	11.1	NA	NA	?	1	97	79	NA	NA	1.35	NA	5.2
B. sullivani	2013-11-07-17	11	7	235220	T3	Terra firme	26.5	11.1	NA	NA	?	1	89	84	NA	84	1.83	NA	9.4
B. sullivani	2013-11-07-18	11	7	102	T3	Terra firme	26.5	11.1	NA	NA	M	3	116	96	NA	NA	2.7	4.5	10.6
B. walteri	2013-11-08-01	11	8	190843	T4	Terra firme	27.4	9.02	NA	NA	F	3	133	97	NA	132	2.24	54.6	19
B. walteri	2013-11-08-02	11	8	191625	T4	Terra firme	27.4	9.02	NA	NA	F	4	147	107	NA	NA	3.46	138.5	35.1
B. walteri	2013-11-08-03	11	8	192357	T4	Terra firme	27.4	9.02	NA	NA	M	3	163	114	NA	NA	3.18	5.9	18.3
B. walteri	2013-11-08-04	11	8	193054	T4	Terra firme	27.4	9.02	NA	NA	?	1	97	69	NA	NA	0.71	NA	NA
B. walteri	2013-11-08-06	11	8	194253	T4	Terra firme	27.4	9.02	NA	NA	?	1	150	102	NA	NA	2.55	NA	21.4
B. walteri	2013-11-08-07	11	8	195219	T4	Terra firme	27.4	9.02	NA	NA	F	4	143	107	NA	NA	3.17	108.1	26.2
B. walteri	2013-11-08-08	11	8	195921	T4	Terra firme	27.4	9.02	NA	NA	F	2	149	102	NA	NA	2.44	10.1	12.7
B. walteri	2013-11-08-09	11	8	200645	T4	Terra firme	27.4	9.02	NA	NA	F	4	153	116	NA	NA	3.79	127.6	37
B. walteri	2013-11-08-10	11	8	201520	T4	Terra firme	27.4	9.02	NA	NA	F	4	144	100	NA	NA	3.1	63.8	24.4
B. walteri	2013-11-08-11	11	8	202220	T4	Terra firme	27.4	9.02	NA	NA	M	3	151	110	NA	NA	3.06	3.8	24.8
B. walteri	2013-11-08-12	11	8	202812	T4	Terra firme	27.4	9.02	NA	NA	F	2	156	111	NA	NA	3.71	79.8	35
B. walteri	2013-11-08-13	11	8	203828	T4	Terra firme	27.4	9.02	NA	NA	M	2	151	107	NA	NA	2.97	2.2	17.3
B. walteri	2013-11-08-14	11	8	204301	T4	Terra firme	27.4	9.02	NA	NA	M	3	163	114	NA	NA	3.88	NA	28.6
B. walteri	2013-11-08-15	11	8	204952	T4	Terra firme	27.4	9.02	NA	NA	F	4	149	102	82	NA	3.07	99.5	22
B. walteri	2013-11-08-16	11	8	205409	T4	Terra firme	27.4	9.02	NA	NA	F	4	161	113	NA	NA	3.62	201.1	27
B. walteri	2013-11-08-17	11	8	205828	T4	Terra firme	27.4	9.02	NA	NA	F	4	160	112	NA	NA	3.81	206.3	31.2
B. walteri	2013-11-08-18	11	8	210545	T4	Terra firme	27.4	9.02	NA	NA	M	3	164	120	NA	NA	4.17	NA	31.1
B. walteri	2013-11-08-19	11	8	211105	T4	Terra firme	27.4	9.02	NA	NA	?	1	132	93	NA	NA	1.89	NA	NA
B. walteri	2013-11-08-20	11	8	211523	T4	Terra firme	27.4	9.02	NA	NA	?	1	120	86	NA	119	1.9	NA	11.5
B. walteri	2013-11-08-21	11	8	211949	T4	Terra firme	27.4	9.02	NA	NA	F	4	132	94	NA	NA	2.05	22.7	22.7
B. walteri	2013-11-08-22	11	8	212346	T4	Terra firme	27.4	9.02	NA	NA	M	3	170	122	NA	NA	4.41	NA	NA
B. walteri	2013-11-08-23	11	8	212828	T4	Terra firme	27.4	9.02	NA	NA	F	3	112	92	70	NA	2.19	31	15.4
B. walteri	2013-11-08-24	11	8	213237	T4	Terra firme	27.4	9.02	NA	NA	F	2	143	100	NA	NA	2.24	7	15.2
B. walteri	2013-11-08-26	11	8	214802	T4	Terra firme	27.4	9.02	NA	NA	?	1	138	99	NA	NA	2.3	NA	15
B. walteri	2013-11-08-27	11	8	215313	T4	Terra firme	27.4	9.02	NA	NA	F	4	132	96	NA	NA	1.97	91	18
B. walteri	2013-11-08-28	11	8	215849	T4	Terra firme	27.4	9.02	NA	NA	F	3	158	119	NA	NA	4.44	81.1	36.2
B. walteri	2013-11-08-29	11	8	220457	T4	Terra firme	27.4	9.02	NA	NA	F	4	146	106	NA	NA	3.08	118.2	22.3
B. walteri	2013-11-08-30	11	8	221239	T4	Terra firme	27.4	9.02	NA	NA	M	3	139	116	134	NA	3.51	6	22.7
B. walteri	2013-11-08-31	11	8	221726	T4	Terra firme	27.4	9.02	NA	NA	F	3	120	88	NA	NA	1.66	10.4	11
B. walteri	2013-11-08-32	11	8	222233	T4	Terra firme	27.4	9.02	NA	NA	M	4	165	116	NA	NA	3.41	8.6	18.6
B. bennetti	2013-11-11-01	11	11	191712	F1	Floodplain	32	48	0.4	5.5	F	2	119	105	NA	NA	4.11	8.1	27.7
B. bennetti	2013-11-11-02	11	11	192052	F1	Floodplain	32	48	0.4	5.5	M	3	162	144	127	NA	9.23	4.9	48.5
B. bennetti	2013-11-11-03	11	11	192511	F1	Floodplain	32	48	0.4	5.5	?	1	163	142	NA	NA	8.6	NA	NA
B. bennetti	2013-11-11-04	11	11	192820	F1	Floodplain	32	48	0.4	5.5	F	2	133	117	NA	NA	4.62	12	30.8
B. bennetti	2013-11-11-05	11	11	193215	F1	Floodplain	32	48	0.4	5.5	F	2	127	109	NA	NA	4.65	11.2	33.8
B. bennetti	2013-11-11-06	11	11	193642	F1	Floodplain	32	48	0.4	5.5	F	3	111	97	NA	NA	3.04	4.4	24.1
B. bennetti	2013-11-11-07	11	11	194255	F1	Floodplain	32	48	0.4	5.5	M	3	162	141	123	NA	7.7	3.4	50.6
B. bennetti	2013-11-11-08	11	11	194940	F1	Floodplain	32	48	0.4	5.5	F	2	98	86	68	NA	2.74	5.9	16
B. bennetti	2013-11-11-10	11	11	200530	F1	Floodplain	32	48	0.4	5.5	F	2	152	130	NA	NA	6.72	14.2	54.6
B. bennetti	2013-11-11-11	11	11	201346	F1	Floodplain	32	48	0.4	5.5	F	2	115	98	NA	NA	3.61	8.9	30.9
B. bennetti	2013-11-11-12	11	11	201959	F1	Floodplain	32	48	0.4	5.5	M	2	139	123	NA	NA	5.96	2.2	47.7
B. bennetti	2013-11-11-13	11	11	202620	F1	Floodplain	32	48	0.4	5.5	F	2	115	96	70	NA	3.67	10.8	27
B. bennetti	2013-11-11-14	11	11	203703	F1	Floodplain	32	48	0.4	5.5	F	3	150	131	NA	NA	7.51	45.1	70.3
B. bennetti	2013-11-11-15	11	11	204913	F1	Floodplain	32	48	0.4	5.5	F	2	112	99	NA	NA	3.35	6.8	26.8
B. bennetti	2013-11-11-16	11	11	205635	F1	Floodplain	32	48	0.4	5.5	M	2	138	119	NA	NA	5.74	2.6	38.5
B. bennetti	2013-11-11-17	11	11	210749	F1	Floodplain	32	48	0.4	5.5	?	1	150	150	150	NA	8.51	NA	NA
B. bennetti	2013-11-11-18	11	11	211716	F1	Floodplain	32	48	0.4	5.5	F	3	147	122	NA	NA	6.48	116.6	57
B. bennetti	2013-11-11-19	11	11	213013	F1	Floodplain	32	48	0.4	5.5	F	2	122	109	NA	NA	4.65	11.3	34.5
B. bennetti	2013-11-11-20	11	11	213938	F1	Floodplain	32	48	0.4	5.5	F	2	145	124	NA	NA	6.11	22.2	43.5
B. bennetti	2013-11-11-21	11	11	215827	F1	Floodplain	32	48	0.4	5.5	F	2	118	104	NA	NA	3.84	9.3	22.5
B. bennetti	2013-11-11-22	11	11	220708	F1	Floodplain	32	48	0.4	5.5	F	2	137	120	NA	NA	5.29	23.7	40
B. bennetti	2013-11-11-24	11	11	224356	F1	Floodplain	32	48	0.4	5.5	F	2	151	135	117	NA	8.61	17.2	67.2
B. verdii	2013-11-13-01	11	13	190650	T1	Terra firme	27	13.18	NA	NA	M	3	104	90	102	NA	2.09	2.2	12.4
B. verdii	2013-11-13-02	11	13	191143	T1	Terra firme	27	13.18	NA	NA	M	3	116	95	85	NA	2.45	1.7	17.6
B. verdii	2013-11-13-03	11	13	192418	T1	Terra firme	27	13.18	NA	NA	F	3	83	72	NA	NA	1.24	30.5	9.1
B. verdii	2013-11-13-04	11	13	193406	T1	Terra firme	27	13.18	NA	NA	M	3	113	99	NA	NA	2.64	1.4	15.5
B. verdii	2013-11-13-05	11	13	194845	T1	Terra firme	27	13.18	NA	NA	M	3	97	91	93	NA	1.97	2.4	11.2
B. verdii	2013-11-13-06	11	13	195952	T1	Terra firme	27	13.18	NA	NA	M	2	84	76	NA	NA	1.4	2.8	15
B. verdii	2013-11-13-07	11	13	201339	T1	Terra firme	27	13.18	NA	NA	F	2	99	87	NA	NA	2.05	40	16.7
B. verdii	2013-11-13-08	11	13	203156	T1	Terra firme	27	13.18	NA	NA	F	4	81	73	91	NA	1.36	44.4	6.3
B. verdii	2013-11-13-10	11	13	205244	T1	Terra firme	27	13.18	NA	NA	F	3	93	78	NA	NA	1.67	52.7	13
B. verdii	2013-11-13-11	11	13	211920	T1	Terra firme	27	13.18	NA	NA	F	4	98	87	NA	NA	1.54	33.6	8.1
B. verdii	2013-11-14-01	11	14	190823	T1	Terra firme	26.4	12.21	3	5.72	M	3	110	90	106	NA	2.06	1.9	8
B. beebei 0+	2013-11-14-02	11	14	191957	T1	Terra firme	26.4	12.21	3	5.72	M	2	65	60	NA	63	0.81	1.1	5.8
B. verdii	2013-11-14-03	11	14	193022	T1	Terra firme	26.4	12.21	3	5.72	F	4	102	89	NA	NA	2.46	75	16.7
B. verdii	2013-11-14-04	11	14	193953	T1	Terra firme	26.4	12.21	3	5.72	F	3	88	73	NA	NA	1.33	19.5	8.9
B. verdii	2013-11-14-05	11	14	195005	T1	Terra firme	26.4	12.21	3	5.72	F	3	86	75	NA	NA	1.38	29.6	14.6
B. verdii	2013-11-14-06	11	14	200100	T1	Terra firme	26.4	12.21	3	5.72	M	3	88	76	NA	NA	1.46	2.2	9
B. beebei 0+	2013-11-14-07	11	14	200944	T1	Terra firme	26.4	12.21	3	5.72	M	3	90	82	69	NA	1.89	1.6	13.4
B. beebei 0+	2013-11-14-08	11	14	201847	T1	Terra firme	26.4	12.21	3	5.72	F	3	84	74	58	NA	1.52	28.1	13.3
B. verdii	2013-11-14-09	11	14	202944	T1	Terra firme	26.4	12.21	3	5.72	F	3	65	56	NA	NA	0.58	2.8	3.2
B. beebei 0+	2013-11-14-10	11	14	203833	T1	Terra firme	26.4	12.21	3	5.72	F	2	65	58	38	NA	0.68	3	2.8
B. verdii	2013-11-14-11	11	14	204854	T1	Terra firme	26.4	12.21	3	5.72	M	3	99	87	75	NA	1.9	3.8	6.3
B. verdii	2013-11-14-12	11	14	205843	T1	Terra firme	26.4	12.21	3	5.72	F	3	84	78	81	NA	1.77	39.6	10.5
B. verdii	2013-11-14-13	11	14	210651	T1	Terra firme	26.4	12.21	3	5.72	M	2	92	82	NA	NA	1.47	2.6	8.4
B. verdii	2013-11-14-14	11	14	212512	T1	Terra firme	26.4	12.21	3	5.72	?	1	77	66	NA	NA	0.98	NA	6.7
B. verdii	2013-11-14-15	11	14	213428	T1	Terra firme	26.4	12.21	3	5.72	F	4	84	73	NA	NA	1.35	11.4	10.4
B. beebei 0+	2013-11-14-16	11	14	215154	T1	Terra firme	26.4	12.21	3	5.72	M	2	77	66	NA	NA	0.99	0.9	6.4
B. beebei 0+	2013-11-14-17	11	14	220153	T1	Terra firme	26.4	12.21	3	5.72	M	2	84	73	NA	NA	1.21	1.7	9.9
B. verdii	2013-11-14-18	11	14	221817	T1	Terra firme	26.4	12.21	3	5.72	?	1	62	55	NA	NA	0.61	NA	2.2
B. verdii	2013-11-14-19	11	14	222611	T1	Terra firme	26.4	12.21	3	5.72	M	2	108	97	95	NA	2.69	7.8	17.6
B. beebei 0+	2013-11-14-20	11	14	223309	T1	Terra firme	26.4	12.21	3	5.72	M	2	84	70	NA	NA	1.14	0.7	6.4
B. verdii	2013-11-14-21	11	14	224123	T1	Terra firme	26.4	12.21	3	5.72	M	2	87	76	NA	85	1.28	1.4	9.5
B. verdii	2013-11-14-22	11	14	224744	T1	Terra firme	26.4	12.21	3	5.72	?	1	103	87	NA	NA	1.99	NA	3.4
B. sullivani	2013-11-15-01	11	15	191818	T2	Terra firme	26	10.22	4	5.77	F	2	105	89	NA	NA	1.78	5	13.4
B. sullivani	2013-11-15-03	11	15	193126	T2	Terra firme	26	10.22	4	5.77	F	3	105	88	NA	NA	2.07	122.4	6.4
B. sullivani	2013-11-15-04	11	15	193910	T2	Terra firme	26	10.22	4	5.77	F	2	91	76	NA	NA	1.15	2.4	4.9
B. sullivani	2013-11-15-05	11	15	194933	T2	Terra firme	26	10.22	4	5.77	F	2	83	72	NA	NA	0.85	2.3	2.7
B. sullivani	2013-11-15-06	11	15	195821	T2	Terra firme	26	10.22	4	5.77	?	1	89	73	NA	NA	1.11	NA	4.1
B. sullivani	2013-11-15-07	11	15	200606	T2	Terra firme	26	10.22	4	5.77	?	1	89	73	NA	NA	1.08	NA	NA
B. sullivani	2013-11-15-08	11	15	201505	T2	Terra firme	26	10.22	4	5.77	?	1	78	66	NA	NA	0.72	NA	NA
B. sullivani	2013-11-15-11	11	15	204530	T2	Terra firme	26	10.22	4	5.77	?	1	100	82	NA	NA	1.61	NA	4.1
B. sullivani	2013-11-15-12	11	15	205237	T2	Terra firme	26	10.22	4	5.77	F	2	85	72	NA	NA	0.86	4.3	3.9
B. sullivani	2013-11-15-13	11	15	211320	T2	Terra firme	26	10.22	4	5.77	F	2	78	67	NA	NA	0.86	1	2.6
B. sullivani	2013-11-15-14	11	15	212234	T2	Terra firme	26	10.22	4	5.77	F	2	89	74	NA	NA	1.18	1.9	5
B. benjamini	2013-11-15-17	11	15	215027	T2	Terra firme	26	10.22	4	5.77	?	1	99	79	NA	NA	0.99	NA	6.7
B. beebei 1+	2013-11-15-18	11	15	220543	T2	Terra firme	26	10.22	4	5.77	M	4	153	133	124	NA	8.9	5.4	26.1
B. beebei 1+	2013-11-15-19	11	15	221458	T2	Terra firme	26	10.22	4	5.77	M	4	182	140	NA	NA	9.82	15.3	29
B. sullivani	2013-11-15-20	11	15	222200	T2	Terra firme	26	10.22	4	5.77	?	1	82	69	NA	NA	0.91	NA	NA
B. sullivani	2013-11-15-21	11	15	222721	T2	Terra firme	26	10.22	4	5.77	F	3	90	75	NA	NA	1.16	47.1	5.8
B. sullivani	2013-11-15-22	11	15	223308	T2	Terra firme	26	10.22	4	5.77	?	1	83	68	NA	NA	0.82	NA	NA
B. sullivani	2013-11-15-23	11	15	224406	T2	Terra firme	26	10.22	4	5.77	?	1	85	69	NA	NA	0.83	NA	3.9
B. sullivani	2013-11-15-24	11	15	225436	T2	Terra firme	26	10.22	4	5.77	?	1	96	78	NA	NA	1.38	NA	5.1
B. sullivani	2013-11-15-25	11	15	225957	T2	Terra firme	26	10.22	4	5.77	?	1	88	74	NA	NA	1.09	NA	6.8
B. sullivani	2013-11-15-27	11	15	230843	T2	Terra firme	26	10.22	4	5.77	?	1	105	89	NA	NA	1.81	NA	NA
B. sullivani	2013-11-15-28	11	15	231510	T2	Terra firme	26	10.22	4	5.77	?	1	84	69	NA	NA	0.83	NA	4.1
B. bennetti	2013-11-18-01	11	18	190336	F2	Floodplain	29	42	0.6	5.7	F	2	132	124	80	NA	7.24	30.9	45.9
B. bennetti	2013-11-18-02	11	18	191131	F2	Floodplain	29	42	0.6	5.7	?	1	144	126	NA	NA	6.53	NA	49.1
B. bennetti	2013-11-18-03	11	18	191542	F2	Floodplain	29	42	0.6	5.7	?	1	108	93	65	NA	2.63	NA	24.1
B. bennetti	2013-11-18-04	11	18	192441	F2	Floodplain	29	42	0.6	5.7	?	1	120	103	NA	NA	3.78	NA	22.1
B. bennetti	2013-11-18-05	11	18	192928	F2	Floodplain	29	42	0.6	5.7	?	1	121	106	86	NA	4.36	NA	32.5
B. bennetti	2013-11-18-06	11	18	193921	F2	Floodplain	29	42	0.6	5.7	?	1	99	90	NA	NA	2.48	NA	16.1
B. bennetti	2013-11-18-07	11	18	194445	F2	Floodplain	29	42	0.6	5.7	F	2	117	101	NA	NA	3.49	17.4	14
B. bennetti	2013-11-18-08	11	18	194958	F2	Floodplain	29	42	0.6	5.7	?	1	126	108	NA	NA	4.61	NA	28.3
B. bennetti	2013-11-18-09	11	18	195508	F2	Floodplain	29	42	0.6	5.7	?	1	120	105	NA	NA	3.72	NA	23.1
B. bennetti	2013-11-18-10	11	18	200011	F2	Floodplain	29	42	0.6	5.7	F	2	112	99	NA	NA	3.32	7.2	24.4
B. bennetti	2013-11-18-11	11	18	200315	F2	Floodplain	29	42	0.6	5.7	?	1	110	98	NA	NA	3.3	NA	28.1
B. bennetti	2013-11-18-12	11	18	200930	F2	Floodplain	29	42	0.6	5.7	F	2	109	94	NA	NA	2.76	NA	19.9
B. bennetti	2013-11-18-13	11	18	201507	F2	Floodplain	29	42	0.6	5.7	?	1	136	120	NA	NA	5.99	NA	36.2
B. bennetti	2013-11-18-14	11	18	202000	F2	Floodplain	29	42	0.6	5.7	?	1	139	122	NA	NA	6.83	NA	36.5
B. bennetti	2013-11-18-15	11	18	204136	F2	Floodplain	29	42	0.6	5.7	M	2	112	99	NA	NA	3.66	0.7	25.3
B. bennetti	2013-11-18-16	11	18	205237	F2	Floodplain	29	42	0.6	5.7	F	2	143	124	NA	NA	7.15	39.2	73.6
B. bennetti	2013-11-18-17	11	18	210047	F2	Floodplain	29	42	0.6	5.7	F	2	96	89	81	NA	4	10.7	20.6
B. bennetti	2013-11-18-18	11	18	212144	F2	Floodplain	29	42	0.6	5.7	M	2	151	133	NA	NA	6.2	4.5	29.6
B. bennetti	2013-11-18-19	11	18	213422	F2	Floodplain	29	42	0.6	5.7	?	1	118	103	NA	NA	3.61	NA	23.7
B. beebei 0+	2013-11-23-01	11	23	190606	T1	Terra firme	26.9	9.89	NA	NA	F	4	107	94	NA	NA	2.55	45.1	17.4
B. verdii	2013-11-23-02	11	23	191111	T1	Terra firme	26.9	9.89	NA	NA	F	4	90	83	NA	NA	1.87	54.6	12.5
B. verdii	2013-11-23-03	11	23	191611	T1	Terra firme	26.9	9.89	NA	NA	M	4	103	84	84	NA	2.24	2.1	11.5
B. beebei 0+	2013-11-23-04	11	23	192148	T1	Terra firme	26.9	9.89	NA	NA	M	2	87	78	83	NA	1.45	1.5	11.5
B. beebei 0+	2013-11-23-05	11	23	192714	T1	Terra firme	26.9	9.89	NA	NA	F	3	83	79	NA	NA	1.14	7.5	4.4
B. beebei 0+	2013-11-23-06	11	23	193914	T1	Terra firme	26.9	9.89	NA	NA	M	3	101	94	96	NA	2.72	8.5	7.9
B. beebei 0+	2013-11-23-08	11	23	195521	T1	Terra firme	26.9	9.89	NA	NA	F	4	89	75	49	NA	1.84	32.8	12.3
B. beebei 0+	2013-11-23-09	11	23	200710	T1	Terra firme	26.9	9.89	NA	NA	F	4	97	81	61	NA	1.99	NA	11.9
B. verdii	2013-11-23-10	11	23	201505	T1	Terra firme	26.9	9.89	NA	NA	F	4	86	75	NA	NA	1.58	41	10
B. beebei 0+	2013-11-23-11	11	23	202302	T1	Terra firme	26.9	9.89	NA	NA	F	4	93	79	NA	NA	1.95	46.1	6.6
B. beebei 0+	2013-11-23-12	11	23	203041	T1	Terra firme	26.9	9.89	NA	NA	M	3	95	81	NA	NA	1.65	4.8	17.4
B. verdii	2013-11-23-13	11	23	204106	T1	Terra firme	26.9	9.89	NA	NA	M	3	109	94	NA	NA	2.89	3.3	7.8
B. verdii	2013-11-23-14	11	23	204943	T1	Terra firme	26.9	9.89	NA	NA	F	4	95	79	NA	NA	1.78	64	10.1
B. verdii	2013-11-23-15	11	23	210106	T1	Terra firme	26.9	9.89	NA	NA	M	3	94	77	NA	NA	1.62	1.5	11.3
B. verdii	2013-11-23-16	11	23	210909	T1	Terra firme	26.9	9.89	NA	NA	M	3	117	95	73	NA	2.78	3.5	14
B. beebei 0+	2013-11-23-17	11	23	211801	T1	Terra firme	26.9	9.89	NA	NA	F	3	70	61	NA	NA	0.79	4.5	4.3
B. beebei 0+	2013-11-23-18	11	23	212535	T1	Terra firme	26.9	9.89	NA	NA	F	4	102	88	75	NA	2.36	114.9	10.9
B. verdii	2013-11-23-19	11	23	213340	T1	Terra firme	26.9	9.89	NA	NA	F	4	98	83	NA	NA	1.65	34.8	8.7
B. beebei 0+	2013-11-23-22	11	23	220301	T1	Terra firme	26.9	9.89	NA	NA	F	4	81	67	NA	NA	1.01	13.4	4.1
B. beebei 0+	2013-11-23-23	11	23	222701	T1	Terra firme	26.9	9.89	NA	NA	F	4	81	67	50	NA	1.04	16.9	7.4
B. beebei 0+	2013-11-23-24	11	23	224134	T1	Terra firme	26.9	9.89	NA	NA	M	3	98	80	NA	NA	1.78	3.4	8.8
B. beebei 0+	2013-11-23-26	11	23	230600	T1	Terra firme	26.9	9.89	NA	NA	F	2	74	62	NA	NA	0.88	0.9	4.5
B. beebei 0+	2013-11-23-27	11	23	231210	T1	Terra firme	26.9	9.89	NA	NA	F	4	102	85	NA	NA	2.04	17.9	10.3
B. sullivani	2013-11-25-02	11	25	190557	T3	Terra firme	26.7	9.9	5	4.89	F	2	104	88	NA	NA	2.03	2.4	5.7
B. sullivani	2013-11-25-03	11	25	190925	T3	Terra firme	26.7	9.9	5	4.89	?	1	77	65	NA	NA	0.65	NA	NA
B. sullivani	2013-11-25-04	11	25	191454	T3	Terra firme	26.7	9.9	5	4.89	F	2	88	71	NA	NA	1.03	3.4	5.3
B. sullivani	2013-11-25-05	11	25	192057	T3	Terra firme	26.7	9.9	5	4.89	?	1	97	79	NA	NA	1.39	NA	5.3
B. sullivani	2013-11-25-06	11	25	192615	T3	Terra firme	26.7	9.9	5	4.89	?	1	104	87	NA	NA	2.07	NA	12.8
B. sullivani	2013-11-25-07	11	25	193137	T3	Terra firme	26.7	9.9	5	4.89	?	1	84	69	NA	NA	0.84	NA	3.8
B. sullivani	2013-11-25-08	11	25	193848	T3	Terra firme	26.7	9.9	5	4.89	F	2	80	67	NA	NA	0.97	1.8	4.8
B. sullivani	2013-11-25-09	11	25	194454	T3	Terra firme	26.7	9.9	5	4.89	?	1	96	82	NA	NA	1.56	NA	3.6
B. sullivani	2013-11-25-10	11	25	195229	T3	Terra firme	26.7	9.9	5	4.89	?	1	91	78	NA	NA	1.28	NA	6.2
B. sullivani	2013-11-25-11	11	25	200559	T3	Terra firme	26.7	9.9	5	4.89	?	1	98	81	NA	NA	1.42	NA	8.1
B. sullivani	2013-11-25-12	11	25	202038	T3	Terra firme	26.7	9.9	5	4.89	?	1	111	90	NA	NA	1.92	NA	5.7
B. sullivani	2013-11-25-13	11	25	203419	T3	Terra firme	26.7	9.9	5	4.89	?	1	92	76	NA	NA	1.23	NA	13.4
B. sullivani	2013-11-25-15	11	25	204856	T3	Terra firme	26.7	9.9	5	4.89	?	1	87	72	NA	NA	1.09	NA	5.2
B. sullivani	2013-11-25-16	11	25	205824	T3	Terra firme	26.7	9.9	5	4.89	F	2	81	66	NA	NA	0.95	1.5	3.7
B. sullivani	2013-11-25-17	11	25	210815	T3	Terra firme	26.7	9.9	5	4.89	?	1	87	71	NA	NA	1.07	NA	8.4
B. sullivani	2013-11-25-18	11	25	211925	T3	Terra firme	26.7	9.9	5	4.89	M	2	108	89	NA	NA	2.15	1.5	7.2
B. sullivani	2013-11-25-19	11	25	212609	T3	Terra firme	26.7	9.9	5	4.89	?	1	100	83	NA	NA	1.45	NA	7.4
B. sullivani	2013-11-25-20	11	25	223658	T3	Terra firme	26.7	9.9	5	4.89	F	2	101	82	NA	NA	1.61	0.9	9.4
B. sullivani	2013-11-25-22	11	25	230639	T3	Terra firme	26.7	9.9	5	4.89	F	3	98	81	NA	NA	1.5	23	8.7
B. sullivani	2013-11-25-24	11	25	232446	T3	Terra firme	26.7	9.9	5	4.89	?	1	96	76	NA	NA	1.27	NA	4.2
B. sullivani	2013-11-25-25	11	25	233213	T3	Terra firme	26.7	9.9	5	4.89	F	3	99	82	NA	NA	1.76	27.1	7.7
B. beebei 0+	2013-11-27-01	11	27	192224	T3	Terra firme	26.1	11.62	NA	NA	M	3	126	103	NA	NA	3.3	4.6	13.8
B. verdii	2013-11-27-02	11	27	194037	T3	Terra firme	26.1	11.62	NA	NA	F	2	82	72	NA	NA	1.21	5.2	5.2
B. verdii	2013-11-27-03	11	27	201548	T3	Terra firme	26.1	11.62	NA	NA	M	2	72	62	NA	NA	0.78	0.4	6.7
B. beebei 0+	2013-11-27-04	11	27	202749	T3	Terra firme	26.1	11.62	NA	NA	F	3	98	84	NA	NA	2.09	11.1	11.9
B. beebei 0+	2013-11-27-05	11	27	210256	T3	Terra firme	26.1	11.62	NA	NA	F	4	90	78	NA	NA	1.69	50	9.9
B. verdii	2013-11-27-07	11	27	212636	T3	Terra firme	26.1	11.62	NA	NA	F	3	74	68	NA	74	1.2	18.6	6.8
B. verdii	2013-11-27-08	11	27	213817	T3	Terra firme	26.1	11.62	NA	NA	M	2	99	83	NA	NA	2.19	1.3	5.9
B. verdii	2013-11-27-09	11	27	215219	T3	Terra firme	26.1	11.62	NA	NA	M	3	100	85	NA	NA	2.27	1.6	11.8
B. verdii	2013-11-27-10	11	27	220140	T3	Terra firme	26.1	11.62	NA	NA	F	4	96	82	NA	NA	2.08	139.6	15.7
B. beebei 0+	2013-11-27-11	11	27	221251	T3	Terra firme	26.1	11.62	NA	NA	M	2	75	65	NA	NA	1.02	0.5	5.5
B. verdii	2013-11-27-12	11	27	222500	T3	Terra firme	26.1	11.62	NA	NA	F	4	88	76	NA	NA	1.5	74	9.6
B. verdii	2013-11-27-13	11	27	225140	T3	Terra firme	26.1	11.62	NA	NA	M	2	82	69	NA	NA	1.25	0.3	8.7
B. verdii	2013-11-27-14	11	27	230043	T3	Terra firme	26.1	11.62	NA	NA	M	3	131	107	127	NA	3.63	6.7	13.4
B. verdii	2013-11-27-15	11	27	230846	T3	Terra firme	26.1	11.62	NA	NA	M	3	106	89	NA	NA	2.16	3	9.7
B. beebei 0+	2013-11-27-16	11	27	231627	T3	Terra firme	26.1	11.62	NA	NA	M	2	87	74	NA	NA	1.52	1.2	7.7
B. verdii	2013-11-27-17	11	27	232336	T3	Terra firme	26.1	11.62	NA	NA	M	3	102	87	78	NA	2.14	4.4	8.6
B. verdii	2013-11-27-18	11	27	233107	T3	Terra firme	26.1	11.62	NA	NA	F	4	89	77	65	NA	1.7	95.1	7.8
B. verdii	2013-11-27-19	11	27	234034	T3	Terra firme	26.1	11.62	NA	NA	F	4	80	71	NA	NA	1.26	51.1	6.3
B. verdii	2013-11-27-20	11	27	235430	T3	Terra firme	26.1	11.62	NA	NA	F	4	94	82	NA	NA	2.09	62.8	11.8
B. verdii	2013-11-27-21	11	27	55	T3	Terra firme	26.1	11.62	NA	NA	M	2	99	84	NA	NA	1.92	1.8	7.9
B. walteri	2013-11-29-01	11	29	190919	T4	Terra firme	27.3	9.77	2.6	5.42	F	3	148	109	NA	NA	3.32	64.4	23.5
B. walteri	2013-11-29-02	11	29	192010	T4	Terra firme	27.3	9.77	2.6	5.42	?	1	76	56	NA	NA	0.44	NA	NA
B. walteri	2013-11-29-03	11	29	193248	T4	Terra firme	27.3	9.77	2.6	5.42	F	4	154	117	NA	NA	3.68	106.5	24.7
B. walteri	2013-11-29-04	11	29	194432	T4	Terra firme	27.3	9.77	2.6	5.42	?	1	55	43	NA	NA	0.19	NA	NA
B. walteri	2013-11-29-05	11	29	195408	T4	Terra firme	27.3	9.77	2.6	5.42	F	3	133	93	NA	NA	2.17	11.4	10.8
B. walteri	2013-11-29-07	11	29	201359	T4	Terra firme	27.3	9.77	2.6	5.42	F	4	154	106	NA	NA	2.72	86.7	19.8
B. walteri	2013-11-29-08	11	29	202057	T4	Terra firme	27.3	9.77	2.6	5.42	M	3	156	112	NA	NA	3.28	7.6	25.2
B. walteri	2013-11-29-09	11	29	202735	T4	Terra firme	27.3	9.77	2.6	5.42	F	4	124	96	NA	NA	2.1	43.8	13.6
B. walteri	2013-11-29-10	11	29	203507	T4	Terra firme	27.3	9.77	2.6	5.42	F	4	142	97	NA	NA	2.55	86.3	17.1
B. walteri	2013-11-29-11	11	29	204102	T4	Terra firme	27.3	9.77	2.6	5.42	M	4	148	107	NA	NA	2.85	5.4	16.9
B. walteri	2013-11-29-12	11	29	204752	T4	Terra firme	27.3	9.77	2.6	5.42	F	4	153	106	NA	NA	3.04	88.5	20.8
B. walteri	2013-11-29-13	11	29	205540	T4	Terra firme	27.3	9.77	2.6	5.42	F	4	157	108	NA	NA	3.02	115.3	21.9
B. walteri	2013-11-29-14	11	29	210547	T4	Terra firme	27.3	9.77	2.6	5.42	M	4	178	123	NA	NA	4.32	3.7	27.5
B. walteri	2013-11-29-16	11	29	212853	T4	Terra firme	27.3	9.77	2.6	5.42	F	3	134	98	NA	NA	2.53	69.7	14
B. walteri	2013-11-29-17	11	29	213942	T4	Terra firme	27.3	9.77	2.6	5.42	F	2	112	83	NA	NA	1.34	0.6	15.6
B. walteri	2013-11-29-18	11	29	214951	T4	Terra firme	27.3	9.77	2.6	5.42	M	3	157	108	NA	NA	2.97	2.5	17.3
B. walteri	2013-11-29-19	11	29	215932	T4	Terra firme	27.3	9.77	2.6	5.42	F	3	137	97	76	NA	2.91	68	23
B. walteri	2013-11-29-20	11	29	220848	T4	Terra firme	27.3	9.77	2.6	5.42	F	3	139	100	NA	NA	2.55	33.8	17.4
B. walteri	2013-11-29-21	11	29	221820	T4	Terra firme	27.3	9.77	2.6	5.42	M	3	130	101	NA	NA	2.49	5.1	14.1
B. walteri	2013-11-29-22	11	29	223012	T4	Terra firme	27.3	9.77	2.6	5.42	F	4	145	105	NA	NA	3	97.2	28.1
B. walteri	2013-11-29-23	11	29	224030	T4	Terra firme	27.3	9.77	2.6	5.42	M	3	164	107	NA	NA	2.75	7	14.6
B. walteri	2013-11-29-24	11	29	225154	T4	Terra firme	27.3	9.77	2.6	5.42	F	4	134	92	NA	NA	2.13	56.7	12.6
B. walteri	2013-11-29-25	11	29	225846	T4	Terra firme	27.3	9.77	2.6	5.42	M	3	147	101	NA	NA	2.64	2.5	14.2
B. bennetti	2013-12-02-08	12	2	195316	F1	Floodplain	29.1	44	1.2	5.49	F	2	129	111	NA	NA	4.99	16	22.2
B. bennetti	2013-12-02-09	12	2	195958	F1	Floodplain	29.1	44	1.2	5.49	F	2	131	114	NA	NA	4.8	9.8	26.1
B. bennetti	2013-12-02-10	12	2	200723	F1	Floodplain	29.1	44	1.2	5.49	M	2	106	91	64	NA	3.52	1.9	18.3
B. bennetti	2013-12-02-11	12	2	201623	F1	Floodplain	29.1	44	1.2	5.49	M	3	145	125	NA	NA	6.2	2.3	35
B. bennetti	2013-12-02-12	12	2	202143	F1	Floodplain	29.1	44	1.2	5.49	F	2	148	130	NA	NA	7.68	34.8	54.8
B. bennetti	2013-12-02-14	12	2	203026	F1	Floodplain	29.1	44	1.2	5.49	F	3	114	98	NA	NA	3.13	16.2	21.5
B. bennetti	2013-12-02-15	12	2	203520	F1	Floodplain	29.1	44	1.2	5.49	M	2	133	119	NA	NA	5.32	NA	38.3
B. bennetti	2013-12-02-16	12	2	204018	F1	Floodplain	29.1	44	1.2	5.49	M	2	126	106	82	NA	4.42	3.2	31.1
B. bennetti	2013-12-02-17	12	2	204457	F1	Floodplain	29.1	44	1.2	5.49	M	3	146	120	81	NA	7.56	18.1	36.6
B. bennetti	2013-12-02-18	12	2	205215	F1	Floodplain	29.1	44	1.2	5.49	F	2	128	114	NA	NA	4.7	0.8	29.3
B. bennetti	2013-12-02-19	12	2	205849	F1	Floodplain	29.1	44	1.2	5.49	F	2	112	99	NA	NA	3.02	11.2	21.4
B. bennetti	2013-12-02-20	12	2	210457	F1	Floodplain	29.1	44	1.2	5.49	F	2	107	89	68	NA	4.5	21.3	NA
B. bennetti	2013-12-02-21	12	2	211226	F1	Floodplain	29.1	44	1.2	5.49	M	2	121	105	91	NA	4.39	0.7	22.3
B. bennetti	2013-12-02-22	12	2	211651	F1	Floodplain	29.1	44	1.2	5.49	F	2	117	102	NA	NA	3.6	10.4	16.8
B. bennetti	2013-12-02-23	12	2	212144	F1	Floodplain	29.1	44	1.2	5.49	?	1	104	92	62	NA	2.85	NA	12.3
B. bennetti	2013-12-02-24	12	2	213357	F1	Floodplain	29.1	44	1.2	5.49	F	3	123	110	NA	NA	4.45	32.3	22.6
B. bennetti	2013-12-02-25	12	2	214156	F1	Floodplain	29.1	44	1.2	5.49	F	2	111	97	NA	NA	3	7.9	17.3
B. bennetti	2013-12-02-26	12	2	224328	F1	Floodplain	29.1	44	1.2	5.49	F	2	72	58	44	NA	0.96	7.3	7.9
B. bennetti	2013-12-02-27	12	2	225250	F1	Floodplain	29.1	44	1.2	5.49	F	2	138	119	NA	NA	5.56	NA	NA
B. bennetti	2013-12-02-28	12	2	225556	F1	Floodplain	29.1	44	1.2	5.49	F	2	139	119	NA	NA	5.41	19.8	20.5
B. bennetti	2013-12-02-29	12	2	230428	F1	Floodplain	29.1	44	1.2	5.49	F	2	114	114	114	NA	7.44	44.1	44.8
B. bennetti	2013-12-02-30	12	2	231159	F1	Floodplain	29.1	44	1.2	5.49	F	2	123	107	NA	NA	4.11	8.3	24.2
B. bennetti	2013-12-02-31	12	2	235207	F1	Floodplain	29.1	44	1.2	5.49	M	3	134	119	NA	NA	5.19	8.8	19.5
B. verdii	2013-12-05-02	12	5	194515	T1	Terra firme	26.6	7.43	3.2	5.21	F	3	93	81	NA	NA	2.02	42.3	14.8
B. walteri	2013-12-05-03	12	5	190857	T1	Terra firme	26.6	7.43	3.2	5.21	F	3	121	84	69	NA	1.63	32.2	10
B. walteri	2013-12-05-04	12	5	191523	T1	Terra firme	26.6	7.43	3.2	5.21	F	4	110	85	68	NA	1.84	61.3	13.5
B. walteri	2013-12-05-05	12	5	192132	T1	Terra firme	26.6	7.43	3.2	5.21	?	1	103	78	NA	NA	1.25	NA	7.4
B. walteri	2013-12-05-06	12	5	192910	T1	Terra firme	26.6	7.43	3.2	5.21	M	2	137	98	NA	NA	2.1	2.1	13.2
B. walteri	2013-12-05-07	12	5	193401	T1	Terra firme	26.6	7.43	3.2	5.21	?	1	91	67	NA	NA	0.71	NA	2.6
B. walteri	2013-12-05-08	12	5	193930	T1	Terra firme	26.6	7.43	3.2	5.21	F	4	132	105	132	NA	2.58	NA	26.2
B. walteri	2013-12-05-09	12	5	194509	T1	Terra firme	26.6	7.43	3.2	5.21	?	1	86	68	NA	NA	0.74	NA	4.2
B. walteri	2013-12-05-10	12	5	195414	T1	Terra firme	26.6	7.43	3.2	5.21	M	3	153	109	NA	NA	3.29	5	26.8
B. walteri	2013-12-05-11	12	5	200150	T1	Terra firme	26.6	7.43	3.2	5.21	M	3	145	114	NA	NA	3.32	4.9	26.7
B. walteri	2013-12-05-12	12	5	200642	T1	Terra firme	26.6	7.43	3.2	5.21	F	3	139	104	NA	NA	2.95	137.6	31.1
B. walteri	2013-12-05-13	12	5	201209	T1	Terra firme	26.6	7.43	3.2	5.21	F	4	138	96	NA	NA	2.27	52.1	11.4
B. walteri	2013-12-05-14	12	5	201926	T1	Terra firme	26.6	7.43	3.2	5.21	F	4	162	119	NA	NA	4.28	142.8	48.1
B. walteri	2013-12-05-15	12	5	202845	T1	Terra firme	26.6	7.43	3.2	5.21	F	4	118	91	NA	NA	1.57	44.3	13.9
B. walteri	2013-12-05-16	12	5	203131	T1	Terra firme	26.6	7.43	3.2	5.21	M	3	166	117	NA	NA	3.97	8.1	32.8
B. walteri	2013-12-05-17	12	5	203537	T1	Terra firme	26.6	7.43	3.2	5.21	M	3	129	102	80	NA	2.89	6.9	24.4
B. walteri	2013-12-05-18	12	5	204139	T1	Terra firme	26.6	7.43	3.2	5.21	F	4	150	103	NA	NA	2.9	75.9	21.2
B. walteri	2013-12-05-19	12	5	204933	T1	Terra firme	26.6	7.43	3.2	5.21	M	2	149	105	NA	NA	2.51	0.9	15.9
B. walteri	2013-12-05-20	12	5	205711	T1	Terra firme	26.6	7.43	3.2	5.21	M	3	162	117	NA	NA	3.62	5.6	27.2
B. walteri	2013-12-05-21	12	5	210252	T1	Terra firme	26.6	7.43	3.2	5.21	M	4	165	114	NA	NA	3.46	4.8	18
B. walteri	2013-12-05-22	12	5	210726	T1	Terra firme	26.6	7.43	3.2	5.21	M	2	122	90	NA	NA	1.83	2.5	10.5
B. walteri	2013-12-05-23	12	5	211604	T1	Terra firme	26.6	7.43	3.2	5.21	F	4	140	105	NA	NA	2.7	17.1	74.1
B. walteri	2013-12-05-24	12	5	212618	T1	Terra firme	26.6	7.43	3.2	5.21	F	3	134	96	NA	NA	2.08	53.7	14.2
B. walteri	2013-12-05-25	12	5	213415	T1	Terra firme	26.6	7.43	3.2	5.21	F	2	120	87	NA	NA	1.63	6.4	10.2
[truncated: 1,413 more rows]

## Sheet: Key
0+/1+	Refer to year groups 1 and 2, respectively, for Brachyhypopomus beebei
SEX	F = female; M = male; ? = undeterminable
STATUS	Gonad maturation scale following Waddell & Crampton (2018)* See Appendix S3 for equivalence to 6-stage scheme herein
EOD = identification code
MONTH/DAY = Julian month/day
TIME = time of capture/EOD recording
TC = temperature in C
EC = electrical conductivity in µs/cm
DO = dissolved oxygen in mg/L
TL = total length (snout to tip of caudal filament), all length measures in mm
LEA = length from snout to end of anal-fin
DAM = distance from snout to earliest position of noted damage
ROT = distance from snout to earliest position of noted necrotic tissue
Body mass (g)
gonad mass (mg)
liver mass (mg)
*	JC Waddell & WGR Crampton (2018) A simple procedure for assessing sex and gonadal maturation in gymnotiform fish. Aqua, International Journal of Ichthyology. 24(1) 1-8
NA	not available/not applicable
