# Supplementary material for: Reproductive life-history strategies in a species-rich assemblage of Amazonian electric fishes
Source: PLoS One. 2019 Dec 5;14(12):e0226095. doi: 10.1371/journal.pone.0226095 (PMC6894849; doi:10.1371/journal.pone.0226095)
Supplement: S3 Appendix — (XLSX) [file pone.0226095.s003.xlsx]

## Sheet: Sheet1
S3 Appendix: Waddell et al. Reproductive life-history strategies in a species-rich assemblage of Amazonian electric fishes
Equivalence of the gonad staging scheme in Table 1 to the schemes of Waddell and Crampton (2018) and Núñez and Duponchelle (2009) (see main text for citations)
Gonad stage	Equivalent stage in Waddell & Crampton (2018)	Equivalent stage in Núñez and Duponchelle (2009) (for multiple spawners)
Female
Stage 1: Immature (never spawned)	Stage 1: Immature (never spawned) or Regenerating	Stage 1 (Immature) or Stage 5-1 (Resting)
Stage 2: Developing	Stage 2: Maturing	Stage 2 (Maturing)
Stage 3: Spawning capable (subphase I - not actively spawning)	Stage 3: Mature	Stage 3B (Advanced maturation)
Stage 4: Spawning capable (Subphase II - actively spawning)	Stage 4: Pre-spawning	Stage 4B (Ripe)
Stage 5: Regressing	Stage 5: Spent	Stage 5-1 (Resting)
Stage 6: Regenerating	Stage 1: Immature (never spawned) or Regenerating	Stage 5-2 (Spawned and Recovering)
Male
Stage 1: Immature (never spawned)	Stage 1: Immature (never spawned) or Regenerating	Stage 1 (Immature)
Stage 2: Developing	Stage 2: Maturing or Spent	Stage 2 (Maturing) or Stage 5 (Spent)
Stage 3: Spawning capable (subphase I - not actively spawning)	Stage 3: Mature	Stage 3 (Ripe)
Stage 4: Spawning capable (Subphase II - actively spawning)	Stage 4: Pre-spawning	Stage 3 (Ripe)
Stage 5: Regressing	Stage 2: Maturing or Spent	Stage 4 (Spent)
Stage 6: Regenerating	Stage 1: Immature (never spawned) or regenerating	Stage 4 (Spent)
