# Supplementary material for: Reproductive life-history strategies in a species-rich assemblage of Amazonian electric fishes
Source: PLoS One. 2019 Dec 5;14(12):e0226095. doi: 10.1371/journal.pone.0226095 (PMC6894849; doi:10.1371/journal.pone.0226095)
Supplement: S4 Appendix — (XLSX) [file pone.0226095.s004.xlsx]

## Sheet: Sheet1
S4 Appendix: Waddell et al. Reproductive life-history strategies in a species-rich assemblage of Amazonian electric fishes
Saggital otolith annulus counts for nine species of Brachyhypopomus (* year-group specified for species with putative multi-year lifespans)
						independent annulus counts
Species	Year group*	Total N	Size (LEA)	Sex	Stage	counter 1	counter 2	counter 3	Agreed count
B. beebei	0+	n = 4	72	F	4	1	1	1	1
			87	F	4	1	1	1	1
			88	F	4	1	1	?	1
			70	M	4	1	1	1	1
	1+	n = 4	136	F	4	2	2	2	2
			140	M	4	2	?	2	2
			137	M	4	2	2	2	2
			148	M	4	2	2	2	2
B. benjamini		n = 2	83	F	4	1	1	1	1
			74	F	4	1	1	?	1
B. brevirostris	0+	n = 1	114	F	4	1	1	1	1
	1+	n = 1	179	F	4	2	2	2	2
B. bennetti		n = 5	149	F	4	1	1	1	1
			129	F	4	1	?	1	1
			125	F	4	1	1	?	1
			118	M	4	1	1	1	1
			120	M	4	1	1	1	1
B. flavipomus		n = 2	77	F	4	1	1	1	1
			91	F	4	1	1	1	1
B. sullivani		n = 5	87	F	4	1	1	1	1
			88	F	4	1	1	1	1
			98	M	4	1	1	1	1
			100	M	4	1	1	?	1
			95	M	4	?	?	1	?
B. verdii		n = 6	65	F	4	1	1	?	1
			80	F	4	1	1	?	1
			77	F	4	1	1	1	1
			92	M	4	1	1	1	1
			93	M	4	1	?	?	1
			94	M	4	?	?	1	?
			97	M	4	?	?	1	?
B. walteri		n = 4	111	F	4	1	1	1	1
			85	F	4	1	1	1	1
			110	F	4	1	1	1	1
			115	M	4	1	1	1	1
B. regani			93	F	4	1	1	1	1
Note: this table excludes failed preparations and practice-preparations
