# Supplementary material for: Reproductive life-history strategies in a species-rich assemblage of Amazonian electric fishes
Source: PLoS One. 2019 Dec 5;14(12):e0226095. doi: 10.1371/journal.pone.0226095 (PMC6894849; doi:10.1371/journal.pone.0226095)
Supplement: S5 Appendix — (XLSX) [file pone.0226095.s005.xlsx]

## Sheet: S4 Appendix
S5 Appendix: Waddell et al. Reproductive life-history strategies in a species-rich assemblage of Amazonian electric fishes
Data and measurements used for marginal increment analysis of the otoliths of Brachyhypopomus bennetti.
SPECIES	MONTH	TL	RC	RL	RATIO		KEY
bennetti	3	161	0.687395	0.637516	0.0782406		MONTH=month captured
bennetti	4	158	0.561527	0.545918	0.0285927		TL = total length
bennetti	4	165	0.555313	0.539658	0.0290088		RC=otolith radius
bennetti	4	164	0.647296	0.621931	0.0407832		RL=distance from center of ring to edge (equivalent to RL-1 as there is a single annulus)
bennetti	5	140	0.50478	0.491157	0.0277359		RATIO = marginal increment ratio (RC-RL)·(RL)-1
bennetti	5	125	0.543909	0.518366	0.0492755
bennetti	5	119	0.544387	0.53392	0.0196039
bennetti	5	128	0.571838	0.561899	0.0176889
bennetti	5	137	0.51994	0.503848	0.0319374
bennetti	5	131	0.481426	0.472554	0.0187733
bennetti	7	134	0.451653	0.435315	0.0375307
bennetti	7	134	0.472002	0.463832	0.0176138
bennetti	7	146	0.467837	0.455665	0.0267119
bennetti	7	160	0.487367	0.475915	0.0240637
bennetti	7	156	0.544455	0.532794	0.0218858
bennetti	7	180	0.468793	0.454745	0.0308904
bennetti	7	138	0.708276	0.687439	0.0303117
bennetti	8	135	0.496586	0.481809	0.030669
bennetti	8	129	0.483679	0.471021	0.0268746
bennetti	8	151	0.489825	0.476132	0.0287588
bennetti	8	160	0.560503	0.55242	0.014632
bennetti	8	114	0.57655	0.551796	0.0448617
bennetti	9	184	0.460393	0.44742	0.0289951
bennetti	11	128	0.554698	0.534835	0.0371391
bennetti	12	133	0.338091	0.318534	0.0613945
bennetti	2	138	0.263905	0.247147	0.067804
bennetti	2	121	0.344372	0.331831	0.037793
bennetti	2	79	0.292702	0.267943	0.0924044
bennetti	2	81	0.454007	0.434483	0.044935
bennetti	2	153	0.276265	0.259744	0.0636031
bennetti	1	123	0.391544	0.369124	0.0607364
bennetti	1	127	0.313694	0.298268	0.0517184
bennetti	1	107	0.341438	0.32889	0.0381542
bennetti	1	170	0.397674	0.380193	0.04598
bennetti	1	115	0.242247	0.221277	0.0947708
