# Supplementary material for: Reproductive life-history strategies in a species-rich assemblage of Amazonian electric fishes
Source: PLoS One. 2019 Dec 5;14(12):e0226095. doi: 10.1371/journal.pone.0226095 (PMC6894849; doi:10.1371/journal.pone.0226095)
Supplement: S7 Appendix — (XLSX) [file pone.0226095.s007.xlsx]

## Sheet: B. benjamini
S7 Appendix: Waddell et al. Reproductive life-history strategies in a species-rich assemblage of Amazonian electric fishes
Data and measurements for size-frequency distributions reported in S6 Appendix.
SPECIES	SEX	STATUS	TL	LEA
B. benjamini	?	1	83	69
B. benjamini	?	1	87	71
B. benjamini	?	1	90	72
B. benjamini	?	1	91	74
B. benjamini	?	1	97	74
B. benjamini	?	1	94	75
B. benjamini	?	1	88	76
B. benjamini	?	1	91	76
B. benjamini	?	1	93	76
B. benjamini	?	1	90	76
B. benjamini	?	1	99	76
B. benjamini	?	1	99	77
B. benjamini	?	1	97	77
B. benjamini	?	1	97	78
B. benjamini	?	1	99	78
B. benjamini	?	1	95	78
B. benjamini	?	1	100	78
B. benjamini	?	1	92	78
B. benjamini	?	1	100	79
B. benjamini	?	1	98	79
B. benjamini	?	1	99	79
B. benjamini	?	1	99	79
B. benjamini	?	1	99	79
B. benjamini	?	1	99	79
B. benjamini	?	1	102	80
B. benjamini	?	1	103	81
B. benjamini	?	1	105	81
B. benjamini	?	1	103	82
B. benjamini	?	1	104	82
B. benjamini	?	1	102	82
B. benjamini	?	1	104	83
B. benjamini	?	1	106	85
B. benjamini	?	1	109	86
B. benjamini	?	1	107	86
B. benjamini	?	1	109	88
B. benjamini	?	1	109	90
B. benjamini	?	1	115	91
B. benjamini	?	1	115	91
B. benjamini	?	1	120	93
B. benjamini	?	1	112	94
B. benjamini	?	1	117	96
B. benjamini	?	1	120	96
B. benjamini	?	1	124	97
B. benjamini	?	1	118	98
B. benjamini	?	1	127	98
B. benjamini	?	1	127	101
B. benjamini	?	1	130	105
B. benjamini	F	2	90	74
B. benjamini	F	2	93	75
B. benjamini	F	2	94	75
B. benjamini	F	2	96	76
B. benjamini	F	2	94	76
B. benjamini	F	2	96	78
B. benjamini	F	2	98	79
B. benjamini	F	2	98	79
B. benjamini	F	2	102	80
B. benjamini	F	2	98	80
B. benjamini	F	2	103	80
B. benjamini	F	2	101	82
B. benjamini	F	2	101	82
B. benjamini	F	2	104	83
B. benjamini	F	2	105	84
B. benjamini	F	2	114	91
B. benjamini	F	2	117	94
B. benjamini	F	2	128	103
B. benjamini	F	3	90	72
B. benjamini	F	3	93	73
B. benjamini	F	3	94	73
B. benjamini	F	3	93	74
B. benjamini	F	3	92	75
B. benjamini	F	3	93	76
B. benjamini	F	3	98	76
B. benjamini	F	3	96	77
B. benjamini	F	3	101	78
B. benjamini	F	3	95	78
B. benjamini	F	3	99	78
B. benjamini	F	3	101	79
B. benjamini	F	3	100	79
B. benjamini	F	3	97	79
B. benjamini	F	3	96	79
B. benjamini	F	3	99	79
B. benjamini	F	3	98	79
B. benjamini	F	3	102	80
B. benjamini	F	3	103	80
B. benjamini	F	3	99	80
B. benjamini	F	3	102	80
B. benjamini	F	3	100	80
B. benjamini	F	3	103	81
B. benjamini	F	3	98	81
B. benjamini	F	3	101	81
B. benjamini	F	3	105	82
B. benjamini	F	3	105	82
B. benjamini	F	3	108	85
B. benjamini	F	3	107	85
B. benjamini	F	3	107	87
B. benjamini	F	3	109	88
B. benjamini	F	4	94	73
B. benjamini	F	4	99	80
B. benjamini	F	4	99	80
B. benjamini	F	4	101	80
B. benjamini	F	4	103	82
B. benjamini	F	4	103	82
B. benjamini	F	4	103	83
B. benjamini	F	4	103	83
B. benjamini	F	4	108	86
B. benjamini	F	4	103	87
B. benjamini	F	4	110	87
B. benjamini	F	5	108	87
B. benjamini	F	5	107	89
B. benjamini	F	5	110	90
B. benjamini	M	2	97	78
B. benjamini	M	2	99	79
B. benjamini	M	2	102	80
B. benjamini	M	2	110	83
B. benjamini	M	2	107	92
B. benjamini	M	2	109	95
B. benjamini	M	2	118	97
B. benjamini	M	3	98	77
B. benjamini	M	3	103	81
B. benjamini	M	3	107	82
B. benjamini	M	3	106	83
B. benjamini	M	3	108	83
B. benjamini	M	3	110	86
B. benjamini	M	3	115	89
B. benjamini	M	3	119	91
B. benjamini	M	3	119	95
B. benjamini	M	3	120	98
B. benjamini	M	3	124	99
B. benjamini	M	4	101	78
B. benjamini	M	4	106	83
B. benjamini	M	4	112	83
B. benjamini	M	4	105	85
B. benjamini	M	4	110	85
B. benjamini	M	4	131	101
B. benjamini	M	2	110	87
B. benjamini	M	2	98	76
B. benjamini	?	1	98	98
B. benjamini	M	4	131	115
B. benjamini	?	1	79	65
B. benjamini	?	1	83	67
B. benjamini	?	1	85	69
B. benjamini	?	1	79	70
B. benjamini	?	1	79	71
B. benjamini	?	1	84	72
B. benjamini	?	1	91	73
B. benjamini	?	1	89	73
B. benjamini	?	1	88	74
B. benjamini	?	1	89	75
B. benjamini	?	1	90	75
B. benjamini	?	1	91	75
B. benjamini	F	2	95	75
B. benjamini	?	1	89	75
B. benjamini	?	1	96	76
B. benjamini	?	1	94	77
B. benjamini	?	1	94	77
B. benjamini	?	1	96	77
B. benjamini	?	1	97	79
B. benjamini	?	1	99	81
B. benjamini	?	1	99	82
B. benjamini	F	2	96	84
B. benjamini	F	2	105	84
B. benjamini	F	2	104	85
B. benjamini	F	2	106	85
B. benjamini	?	1	105	87
B. benjamini	?	1	107	89
B. benjamini	?	1	109	90
B. benjamini	?	1	101	90
B. benjamini	?	1	113	90
B. benjamini	?	1	109	91
B. benjamini	?	1	109	91
B. benjamini	?	1	116	93
B. benjamini	?	1	100	94
B. benjamini	?	1	106	94
B. benjamini	?	1	111	94
B. benjamini	F	2	113	94
B. benjamini	F	2	118	94
B. benjamini	?	1	117	95
B. benjamini	?	1	118	95
B. benjamini	?	1	121	95
B. benjamini	?	1	118	96
B. benjamini	?	1	122	96
B. benjamini	?	1	121	97
B. benjamini	?	1	106	98
B. benjamini	F	2	116	98
B. benjamini	?	1	117	98
B. benjamini	?	1	118	99
B. benjamini	?	1	119	99
B. benjamini	F	2	115	100
B. benjamini	?	1	113	100
B. benjamini	?	1	119	101
B. benjamini	?	1	121	101
B. benjamini	?	1	128	102
B. benjamini	?	1	124	103
B. benjamini	?	1	131	104
B. benjamini	?	1	127	105
B. benjamini	?	1	128	106
B. benjamini	?	1	135	107
B. benjamini	?	1	121	109
B. benjamini	F	2	119	109

## Sheet: B. brevirostris
SPECIES	SEX	STATUS	LEA
B. brevirostris	F	2	95
B. brevirostris	F	2	96
B. brevirostris	F	2	110
B. brevirostris	F	2	117
B. brevirostris	F	4	194
B. brevirostris	F	4	193
B. brevirostris	F	2	118
B. brevirostris	F	4	119
B. brevirostris	F	3	123
B. brevirostris	F	4	129
B. brevirostris	F	3	139
B. brevirostris	F	3	146
B. brevirostris	F	4	147
B. brevirostris	F	4	162
B. brevirostris	F	4	164
B. brevirostris	F	2	208
B. brevirostris	F	4	170
B. brevirostris	F	4	169
B. brevirostris	F	4	170
B. brevirostris	F	4	160
B. brevirostris	F	4	190
B. brevirostris	F	4	160
B. brevirostris	F	4	176
B. brevirostris	F	3	157
B. brevirostris	F	3	156
B. brevirostris	F	4	158
B. brevirostris	F	3	189
B. brevirostris	F	4	124
B. brevirostris	F	4	113
B. brevirostris	F	4	115
B. brevirostris	F	4	111
B. brevirostris	F	4	137
B. brevirostris	F	4	156
B. brevirostris	F	3	143
B. brevirostris	F	4	163
B. brevirostris	F	4	180
B. brevirostris	F	4	166
B. brevirostris	F	4	167
B. brevirostris	F	4	181
B. brevirostris	F	4	180
B. brevirostris	F	4	175
B. brevirostris	F	2	117
B. brevirostris	F	2	155
B. brevirostris	F	2	115
B. brevirostris	F	2	125
B. brevirostris	F	2	176
B. brevirostris	F	4	197
B. brevirostris	F	2	163
B. brevirostris	F	2	164
B. brevirostris	F	2	174
B. brevirostris	M	2	111
B. brevirostris	M	4	137
B. brevirostris	M	3	156
B. brevirostris	M	4	143
B. brevirostris	M	4	163
B. brevirostris	M	4	187
B. brevirostris	M	4	166
B. brevirostris	M	3	167
B. brevirostris	M	4	189
B. brevirostris	M	4	104
B. brevirostris	M	3	107
B. brevirostris	M	3	95
B. brevirostris	M	3	195
B. brevirostris	M	4	170
B. brevirostris	M	4	173
B. brevirostris	M	4	173
B. brevirostris	M	3	174
B. brevirostris	M	4	117
B. brevirostris	M	4	119
B. brevirostris	M	3	123
B. brevirostris	M	4	107
B. brevirostris	M	4	109
B. brevirostris	M	3	175
B. brevirostris	M	4	176
B. brevirostris	M	4	179
B. brevirostris	M	3	181
B. brevirostris	M	4	185
B. brevirostris	M	3	146
B. brevirostris	M	3	131
B. brevirostris	M	2	107
B. brevirostris	M	2	107
B. brevirostris	M	2	124
B. brevirostris	M	2	156
B. brevirostris	?	1	95
B. brevirostris	?	1	96
B. brevirostris	?	1	110
B. brevirostris	?	1	117
B. brevirostris	?	1	194
B. brevirostris	?	1	193
B. brevirostris	?	1	118
B. brevirostris	?	1	119
B. brevirostris	?	1	123
B. brevirostris	?	1	129
B. brevirostris	?	1	139
B. brevirostris	?	1	146
B. brevirostris	?	1	147
B. brevirostris	?	1	162
B. brevirostris	?	1	164
B. brevirostris	?	1	208
B. brevirostris	?	1	170
B. brevirostris	?	1	169
B. brevirostris	?	1	170
B. brevirostris	?	1	160
B. brevirostris	?	1	190
B. brevirostris	?	1	160
B. brevirostris	?	1	176
B. brevirostris	?	1	157
B. brevirostris	?	1	156
B. brevirostris	?	1	158
B. brevirostris	?	1	189
B. brevirostris	?	1	124
B. brevirostris	?	1	113
B. brevirostris	?	1	115
B. brevirostris	?	1	111
B. brevirostris	?	1	137
B. brevirostris	?	1	156
B. brevirostris	?	1	143
B. brevirostris	?	1	163
B. brevirostris	?	1	180
B. brevirostris	?	1	166
B. brevirostris	?	1	167
B. brevirostris	?	1	181
B. brevirostris	?	1	180
B. brevirostris	?	1	175
B. brevirostris	?	1	117
B. brevirostris	?	1	155
B. brevirostris	?	1	115
B. brevirostris	?	1	125
B. brevirostris	?	1	176
B. brevirostris	?	1	197
B. brevirostris	?	1	163
B. brevirostris	?	1	164
B. brevirostris	?	1	174
B. brevirostris	?	1	111
B. brevirostris	?	1	137
B. brevirostris	?	1	156
B. brevirostris	?	1	143
B. brevirostris	?	1	163
B. brevirostris	?	1	187
B. brevirostris	?	1	166
B. brevirostris	?	1	167
B. brevirostris	?	1	189
B. brevirostris	?	1	104
B. brevirostris	?	1	107
B. brevirostris	?	1	95
B. brevirostris	?	1	195
B. brevirostris	?	1	170
B. brevirostris	?	1	173
B. brevirostris	?	1	173
B. brevirostris	?	1	174
B. brevirostris	?	1	117
B. brevirostris	?	1	119
B. brevirostris	?	1	123
B. brevirostris	?	1	107
B. brevirostris	?	1	109
B. brevirostris	?	1	175
B. brevirostris	?	1	176
B. brevirostris	?	1	179
B. brevirostris	?	1	181
B. brevirostris	?	1	185
B. brevirostris	?	1	146
B. brevirostris	?	1	131
B. brevirostris	?	1	107
B. brevirostris	?	1	107
B. brevirostris	?	1	124
B. brevirostris	?	1	156
B. brevirostris	?	1	110
B. brevirostris	?	1	137
B. brevirostris	?	1	165
B. brevirostris	?	1	96
B. brevirostris	?	1	197
B. brevirostris	?	1	169
B. brevirostris	?	1	172
B. brevirostris	?	1	171
B. brevirostris	?	1	173
B. brevirostris	?	1	118
B. brevirostris	?	1	129
B. brevirostris	?	1	120
B. brevirostris	?	1	107
B. brevirostris	?	1	110
B. brevirostris	?	1	180
B. brevirostris	?	1	177
B. brevirostris	?	1	169
B. brevirostris	?	1	180
B. brevirostris	?	1	184
B. brevirostris	?	1	145
B. brevirostris	?	1	130
B. brevirostris	?	1	142
B. brevirostris	?	1	166
B. brevirostris	?	1	184
B. brevirostris	?	1	166
B. brevirostris	?	1	166
B. brevirostris	?	1	188
B. brevirostris	?	1	102
B. brevirostris	?	1	105
B. brevirostris	?	1	117
B. brevirostris	?	1	114
B. brevirostris	?	1	115
B. brevirostris	?	1	95
B. brevirostris	?	1	106
B. brevirostris	?	1	108
B. brevirostris	?	1	107
B. brevirostris	?	1	109
B. brevirostris	?	1	120
B. brevirostris	?	1	121
B. brevirostris	?	1	117
B. brevirostris	?	1	113
B. brevirostris	?	1	115
B. brevirostris	?	1	145
B. brevirostris	?	1	149
B. brevirostris	?	1	153
B. brevirostris	?	1	154
B. brevirostris	?	1	157
B. brevirostris	?	1	159
B. brevirostris	?	1	164
B. brevirostris	?	1	167
B. brevirostris	?	1	169
B. brevirostris	?	1	171
B. brevirostris	?	1	172
B. brevirostris	?	1	172
B. brevirostris	?	1	172
B. brevirostris	?	1	174
B. brevirostris	?	1	174
B. brevirostris	?	1	174
B. brevirostris	?	1	175
B. brevirostris	?	1	95
B. brevirostris	?	1	85
B. brevirostris	?	1	83
B. brevirostris	?	1	60
B. brevirostris	?	1	91
B. brevirostris	?	1	85
B. brevirostris	?	1	80
B. brevirostris	?	1	75
B. brevirostris	?	1	67
B. brevirostris	?	1	67
B. brevirostris	?	1	60
B. brevirostris	?	1	60
B. brevirostris	?	1	35
B. brevirostris	?	1	94
B. brevirostris	?	1	96
B. brevirostris	?	1	65
B. brevirostris	?	1	73
B. brevirostris	?	1	65
B. brevirostris	?	1	57
B. brevirostris	?	1	51
B. brevirostris	?	1	45
B. brevirostris	?	1	80
B. brevirostris	?	1	100
B. brevirostris	?	1	82
B. brevirostris	?	1	84
B. brevirostris	?	1	75
B. brevirostris	?	1	77
B. brevirostris	?	1	60
B. brevirostris	?	1	65
B. brevirostris	?	1	60
B. brevirostris	?	1	56
B. brevirostris	?	1	46
B. brevirostris	?	1	60
B. brevirostris	?	1	94
B. brevirostris	?	1	100
B. brevirostris	?	1	125
B. brevirostris	?	1	100
B. brevirostris	?	1	85
B. brevirostris	?	1	80
B. brevirostris	?	1	73
B. brevirostris	?	1	74
B. brevirostris	?	1	45
B. brevirostris	?	1	123
B. brevirostris	?	1	124
B. brevirostris	?	1	57
B. brevirostris	?	1	85
B. brevirostris	?	1	80
B. brevirostris	?	1	75
B. brevirostris	?	1	67
B. brevirostris	?	1	67
B. brevirostris	?	1	60
B. brevirostris	?	1	60
B. brevirostris	?	1	80
B. brevirostris	?	1	70
B. brevirostris	?	1	80
B. brevirostris	?	1	141
B. brevirostris	?	1	141
B. brevirostris	?	1	137
B. brevirostris	?	1	127
B. brevirostris	?	1	60
B. brevirostris	?	1	47
B. brevirostris	?	1	38
B. brevirostris	?	1	57
B. brevirostris	?	1	40
B. brevirostris	?	1	201
B. brevirostris	?	1	183
B. brevirostris	?	1	197
B. brevirostris	?	1	197

## Sheet: B. flavipomus
SPECIES	SEX	STATUS	TL	LEA
B. flavipomus	?	1	49	40
B. flavipomus	?	1	61	48
B. flavipomus	?	1	66	54
B. flavipomus	?	1	68	55
B. flavipomus	?	1	67	55
B. flavipomus	?	1	75	58
B. flavipomus	?	1	71	58
B. flavipomus	?	1	77	61
B. flavipomus	?	1	77	61
B. flavipomus	?	1	80	62
B. flavipomus	?	1	79	63
B. flavipomus	?	1	74	64
B. flavipomus	?	1	80	65
B. flavipomus	?	1	84	65
B. flavipomus	?	1	81	65
B. flavipomus	?	1	80	66
B. flavipomus	?	1	83	66
B. flavipomus	?	1	81	66
B. flavipomus	?	1	83	67
B. flavipomus	?	1	84	67
B. flavipomus	?	1	82	67
B. flavipomus	?	1	86	68
B. flavipomus	?	1	87	69
B. flavipomus	?	1	92	73
B. flavipomus	?	1	88	77
B. flavipomus	?	1	97	78
B. flavipomus	F	1	57	46
B. flavipomus	F	2	74	59
B. flavipomus	F	2	76	63
B. flavipomus	F	2	79	65
B. flavipomus	F	2	82	68
B. flavipomus	F	2	86	68
B. flavipomus	F	2	84	70
B. flavipomus	F	2	81	70
B. flavipomus	F	2	89	72
B. flavipomus	F	3	93	75
B. flavipomus	F	3	95	76
B. flavipomus	F	3	96	77
B. flavipomus	F	5	77	64
B. flavipomus	F	5	91	72
B. flavipomus	M	2	75	62
B. flavipomus	M	2	80	66
B. flavipomus	M	3	80	66
B. flavipomus	M	4	80	67
B. flavipomus	F2	2		59
B. flavipomus	?	1		60
B. flavipomus	?	1		60
B. flavipomus	F	2		59
B. flavipomus	M	4		78
B. flavipomus	?	1		69
B. flavipomus	F	4		81
B. flavipomus	F	2		67
B. flavipomus	?	1	64	58
B. flavipomus	?	1	52	45
B. flavipomus	?	1	55	51
B. flavipomus	F	2	63	52
B. flavipomus	?	1	66	55
B. flavipomus	F	2	58	48
B. flavipomus	F	3	100	83
B. flavipomus	F	2	54	45
B. flavipomus	?	1	58	49
B. flavipomus	?	1	60	52
B. flavipomus	?	1	82	82
B. flavipomus	?	1	53	63
B. flavipomus	F	2	57	49
B. flavipomus	?	1	43	41
B. flavipomus	?	1	49	40
B. flavipomus	?	1	68	59
B. flavipomus	?	0	46	38
B. flavipomus	?	1	53	44
B. flavipomus	F	2	58	50
B. flavipomus	?	1	56	47
B. flavipomus	?	0	49	40
B. flavipomus	?	0	42	36
B. flavipomus	?	1	55	42
B. flavipomus	F	3	63	52
B. flavipomus	?	1	49	40
B. flavipomus	?	1	64	53
B. flavipomus	?	0	55	45
B. flavipomus	?	1	64	53
B. flavipomus	?	1	61	52
B. flavipomus	?	1	55	44
B. flavipomus	?	0	45	37

## Sheet: B. regani
SPECIES	SEX	STATUS	TL	LEA
B. regani	F	2	91	82
B. regani	M	4	111	95
B. regani	?	1		94
B. regani	?	1	100	88
B. regani	F	3		85
B. regani	?	1		74
B. regani	?	1		83
B. regani	?	1		84
B. regani	F	2		90
B. regani	?	1		77
B. regani	?	1		77
B. regani	?	1		82
B. regani	?	1		79
B. regani	F	3		90
B. regani	F	4		92
B. regani	M	3		97
B. regani	F	4		94
B. regani	M	3		101
B. regani	?	1		55
B. regani	?	1		74
B. regani	?	1		77
B. regani	F	2		79
B. regani	?	1		74
B. regani	?	1		77
B. regani	?	1		84
B. regani	?	1		91
B. regani	F	2		84
B. regani	F	3	112	96
B. regani	M	3	104	89

## Sheet: KEY
SEX	? = immature; F = female; M = male
STATUS	Gonad maturation stage (1-5) following Waddell & Crampton 2018: see equvilance to 6-stage scheme herein in Appendix S3
TL	Total length (horizontal distance from snout to distal end of caudal filament)
LEA	Length to end of anal fin (horizontal distance from snout to base of last anal-fin ray)
